# Supplementary material for: A validation for sex differences in gut microbiome of essential hypertension based on cohort analysis
Source: BMC Microbiol. 2026 Feb 7;26:255. doi: 10.1186/s12866-025-04500-8 (PMC13001194; doi:10.1186/s12866-025-04500-8)
Supplement: Supplementary file 2 — Supplementary Material 2. [file 12866_2025_4500_MOESM2_ESM.zip › Table S4.xlsx]

## Sheet: Sheet 1
Biomarker_names	Log_value	Groups	LDA_values	p_value
k__Bacteria.p__Firmicutes.c__Clostridia.o__Clostridiales.f__Lachnospiraceae.g__Roseburia.s__Roseburia_intestinalis	4.19934	HC-male	3.71156	0.00075525524508
k__Bacteria.p__Firmicutes.c__Clostridia.o__Clostridiales.f__Clostridiaceae.g__Clostridium.s__Clostridium_celatum	2.61546	HC-male	2.2651	0.0466451619327
k__Bacteria.p__Firmicutes.c__Clostridia.o__Clostridiales.f__Peptostreptococcaceae.g__Romboutsia	2.59806	HC-male	2.11529	0.0427757260849
k__Bacteria.p__Acidobacteria.c__Blastocatellia.o__Blastocatellia_unclassified	4.68671	HC-male	3.53599	0.0378576539145
k__Bacteria.p__Firmicutes.c__Clostridia.o__Clostridiales.f__Ruminococcaceae.g__Gemmiger	3.49095	HC-male	2.58279	0.0499688214114
k__Bacteria.p__Firmicutes.c__Clostridia.o__Clostridiales.f__Lachnospiraceae.g__Butyrivibrio	3.40828	HTN-male	3.09332	0.0103815653622
k__Bacteria.p__Firmicutes.c__Erysipelotrichia.o__Erysipelotrichales.f__Erysipelotrichaceae	4.03162	HTN-male	3.32251	0.040620864624
k__Bacteria.p__Aquificae.c__Aquificae.o__Aquificales	3.2761	HC-male	2.31028	0.0466712718342
k__Bacteria.p__Firmicutes.c__Clostridia.o__Clostridiales.f__Lachnospiraceae.g__Eisenbergiella.s__Eisenbergiella_massiliensis	2.55234	HTN-male	2.18813	0.0248554310935
k__Bacteria.p__Firmicutes.c__Negativicutes.o__Veillonellales.f__Veillonellaceae.g__Veillonella.s__Veillonella_dispar	2.48771	HC-male	2.1514	0.0468151893508
k__Bacteria.p__Firmicutes.c__Clostridia.o__Clostridiales.f__Lachnospiraceae.g__Dorea.s__Dorea_formicigenerans	3.52563	HC-male	2.62577	0.0346246449856
k__Bacteria.p__Firmicutes.c__Clostridia.o__Clostridiales.f__Oscillospiraceae	3.5035	HC-male	2.81031	0.0499688214114
k__Bacteria.p__Bacteroidetes.c__Bacteroidia.o__Bacteroidales.f__Tannerellaceae	4.13259	HTN-male	3.4796	0.0328040385797
k__Bacteria.p__Firmicutes.c__Clostridia.o__Clostridiales.f__Eubacteriaceae.g__Eubacterium.s__Eubacterium_ramulus	3.42524	HC-male	2.86561	0.00188786293266
k__Bacteria.p__Firmicutes.c__Firmicutes_unclassified.o__Firmicutes_unclassified.f__Firmicutes_unclassified.g__Firmicutes_unclassified.s__Firmicutes_bacterium_CAG_110	2.92195	HC-male	2.47434	0.00129828727347
k__Bacteria.p__Firmicutes.c__Erysipelotrichia.o__Erysipelotrichales.f__Erysipelotrichaceae.g__Erysipelatoclostridium	3.69497	HTN-male	3.13259	0.0135703865964
k__Bacteria.p__Verrucomicrobia.c__Verrucomicrobiae.o__Verrucomicrobiales.f__Akkermansiaceae.g__Akkermansia.s__Akkermansia_muciniphila	3.7065	HTN-male	3.49901	0.0124963337137
k__Bacteria.p__Firmicutes.c__Erysipelotrichia.o__Erysipelotrichales.f__Erysipelotrichaceae.g__Erysipelatoclostridium.s__Erysipelatoclostridium_ramosum	3.53685	HTN-male	3.04818	0.00706754483191
k__Bacteria.p__Bacteroidetes.c__Bacteroidia.o__Bacteroidales.f__Barnesiellaceae.g__Coprobacter.s__Coprobacter_fastidiosus	2.85032	HTN-male	2.42788	0.0232098718038
k__Bacteria.p__Proteobacteria.c__Gammaproteobacteria.o__Aeromonadales.f__Succinivibrionaceae.g__Anaerobiospirillum	3.58514	HC-male	2.64641	0.0340099840495
k__Bacteria.p__Firmicutes.c__Clostridia.o__Thermoanaerobacterales	3.03183	HC-male	2.03985	0.0141308987245
k__Bacteria.p__Acidobacteria.c__Blastocatellia.o__Blastocatellia_unclassified.f__Blastocatellia_unclassified.g__Chloracidobacterium	4.68666	HC-male	3.53612	0.0378576539145
k__Bacteria.p__Firmicutes.c__Clostridia.o__Clostridiales.f__Lachnospiraceae.g__Coprococcus.s__Coprococcus_catus	2.82321	HTN-male	2.06461	0.046656765966
k__Bacteria.p__Firmicutes.c__Clostridia.o__Clostridiales.f__Lachnospiraceae.g__Blautia	4.43359	HTN-male	3.85468	0.0153135283147
k__Bacteria.p__Firmicutes.c__Clostridia.o__Clostridiales.f__Lachnospiraceae.g__Butyrivibrio.s__Butyrivibrio_crossotus	3.34674	HTN-male	3.08882	0.00258418306009
k__Bacteria.p__Firmicutes.c__Clostridia.o__Clostridiales.f__Eubacteriaceae.g__Eubacterium	4.5936	HC-male	3.70004	0.01471174243
k__Bacteria.p__Firmicutes.c__Clostridia.o__Clostridiales.f__Lachnospiraceae.g__Coprococcus.s__Coprococcus_eutactus	3.38712	HC-male	3.09137	0.00351341041566
k__Bacteria.p__Firmicutes.c__Clostridia.o__Clostridiales.f__Lachnospiraceae.g__Pseudobutyrivibrio.s__Pseudobutyrivibrio_ruminis	2.77883	HC-male	2.10981	0.00463165860109
k__Bacteria.p__Proteobacteria.c__Gammaproteobacteria.o__Thiotrichales	3.15072	HC-male	2.08726	0.0130296083948
k__Bacteria.p__Firmicutes.c__Clostridia.o__Clostridiales.f__Lachnospiraceae.g__Coprococcus.s__Coprococcus_comes	3.32924	HC-male	2.50141	0.00422993658527
k__Bacteria.p__Firmicutes.c__Clostridia.o__Clostridiales.f__Lachnospiraceae.g__Eisenbergiella	2.65976	HTN-male	2.26955	0.0316213830194
k__Bacteria.p__Firmicutes.c__Clostridia.o__Clostridiales.f__Lachnospiraceae.g__Roseburia.s__Roseburia_faecis	4.30606	HC-male	3.58463	0.0450924026843
k__Bacteria.p__Firmicutes.c__Clostridia.o__Clostridiales.f__Lachnospiraceae.g__Blautia.s__Blautia_sp_CAG_257	3.17423	HTN-male	2.65638	0.0466596670662
k__Bacteria.p__Bacteroidetes.c__Bacteroidia.o__Bacteroidales.f__Bacteroidaceae.g__Bacteroides.s__Bacteroides_massiliensis	3.79323	HC-male	3.14287	0.0283394968932
k__Bacteria.p__Bacteroidetes.c__Bacteroidia.o__Bacteroidales.f__Tannerellaceae.g__Parabacteroides	4.13026	HTN-male	3.48021	0.0316348951331
k__Bacteria.p__Aquificae.c__Aquificae	3.27797	HC-male	2.31219	0.0491236478897
k__Bacteria.p__Aquificae.c__Aquificae.o__Aquificales.f__Hydrogenothermaceae.g__Sulfurihydrogenibium	3.24664	HC-male	2.29894	0.035253627759
k__Bacteria.p__Aquificae	3.27797	HC-male	2.31219	0.0491236478897
k__Bacteria.p__Firmicutes.c__Clostridia.o__Clostridiales.f__Lachnospiraceae.g__Coprococcus	3.71649	HC-male	3.1614	0.00162774065666
k__Bacteria.p__Firmicutes.c__Clostridia.o__Clostridiales.f__Oscillospiraceae.g__Oscillibacter.s__Oscillibacter_sp_57_20	3.1548	HC-male	2.5842	0.0201664515082
k__Bacteria.p__Firmicutes.c__Clostridia.o__Clostridiales.f__Ruminococcaceae.g__Ruminococcus.s__Ruminococcus_callidus	3.12755	HC-male	2.48293	0.033383671956
k__Bacteria.p__Acidobacteria.c__Blastocatellia.o__Blastocatellia_unclassified.f__Blastocatellia_unclassified	4.68671	HC-male	3.53599	0.0378576539145
k__Bacteria.p__Firmicutes.c__Firmicutes_unclassified.o__Firmicutes_unclassified.f__Firmicutes_unclassified.g__Firmicutes_unclassified.s__Firmicutes_bacterium_CAG_95	2.62067	HTN-male	2.16233	0.0450895637664
k__Bacteria.p__Firmicutes.c__Clostridia.o__Clostridiales.f__Ruminococcaceae.g__Flavonifractor.s__Flavonifractor_plautii	3.377	HTN-male	2.90533	0.0435532545388
k__Bacteria.p__Acidobacteria.c__Blastocatellia.o__Blastocatellia_unclassified.f__Blastocatellia_unclassified.g__Chloracidobacterium.s__Chloracidobacterium_thermophilum	4.68666	HC-male	3.53612	0.0378576539145
k__Bacteria.p__Firmicutes.c__Clostridia.o__Clostridiales.f__Ruminococcaceae.g__Ruminococcus.s__Ruminococcus_champanellensis	3.15463	HC-male	2.077	0.0392172914075
k__Bacteria.p__Firmicutes.c__Bacilli.o__Lactobacillales.f__Lactobacillaceae.g__Lactobacillus	3.76918	HC-male	3.02723	0.043558808892
k__Bacteria.p__Firmicutes.c__Clostridia.o__Clostridiales.f__Ruminococcaceae.g__Gemmiger.s__Gemmiger_formicilis	3.43497	HC-male	2.58579	0.0406235202827
k__Bacteria.p__Proteobacteria.c__Gammaproteobacteria.o__Aeromonadales.f__Succinivibrionaceae.g__Anaerobiospirillum.s__Anaerobiospirillum_thomasii	3.58514	HC-male	2.64641	0.0340099840495
k__Bacteria.p__Verrucomicrobia.c__Verrucomicrobiae	3.7094	HTN-male	3.50007	0.0159354878935
k__Bacteria.p__Acidobacteria.c__Blastocatellia	4.68671	HC-male	3.53599	0.0378576539145
k__Bacteria.p__Actinobacteria.c__Coriobacteriia.o__Eggerthellales.f__Eggerthellaceae.g__Eggerthella	3.09733	HTN-male	2.61426	0.0268037455107
k__Bacteria.p__Firmicutes.c__Clostridia.o__Clostridiales.f__Lachnospiraceae.g__Lachnospiraceae_unclassified.s__Eubacterium_rectale	4.4832	HC-male	3.96474	0.000395699249762
k__Bacteria.p__Verrucomicrobia.c__Verrucomicrobiae.o__Verrucomicrobiales	3.70937	HTN-male	3.50007	0.015618352959
k__Bacteria.p__Firmicutes.c__Clostridia.o__Clostridiales.f__Lachnospiraceae.g__Roseburia.s__Roseburia_sp_CAG_303	3.29688	HC-male	2.84602	0.0213624254243
k__Bacteria.p__Firmicutes.c__Clostridia.o__Clostridiales.f__Lachnospiraceae.g__Fusicatenibacter	4.16585	HC-male	3.40882	0.0392198872888
k__Bacteria.p__Acidobacteria	4.68853	HC-male	3.53589	0.0340099840495
k__Bacteria.p__Firmicutes.c__Clostridia.o__Clostridiales.f__Lachnospiraceae.g__Roseburia.s__Roseburia_hominis	3.50227	HC-male	2.74796	0.0248707165394
k__Bacteria.p__Firmicutes.c__Clostridia.o__Clostridiales.f__Eubacteriaceae	4.59601	HC-male	3.70199	0.0141308987245
k__Bacteria.p__Aquificae.c__Aquificae.o__Aquificales.f__Hydrogenothermaceae	3.27469	HC-male	2.30693	0.0482964103093
k__Bacteria.p__Firmicutes.c__Bacilli.o__Bacillales.f__Bacillales_unclassified.g__Gemella.s__Gemella_haemolysans	3.21459	HC-male	2.40652	0.0110523302434
k__Bacteria.p__Firmicutes.c__Clostridia.o__Clostridiales.f__Lachnospiraceae.g__Lachnospiraceae_unclassified	4.494	HC-male	3.96246	0.00114382083638
k__Bacteria.p__Firmicutes.c__Bacilli.o__Lactobacillales.f__Lactobacillaceae.g__Lactobacillus.s__Lactobacillus_rogosae	3.68712	HC-male	3.07104	0.00822523658747
k__Bacteria.p__Firmicutes.c__Clostridia.o__Clostridiales.f__Ruminococcaceae.g__Ruminococcus.s__Ruminococcus_lactaris	3.68097	HC-male	3.10038	0.00473735046886
k__Bacteria.p__Verrucomicrobia.c__Verrucomicrobiae.o__Verrucomicrobiales.f__Akkermansiaceae.g__Akkermansia	3.70722	HTN-male	3.49947	0.0122404039443
k__Bacteria.p__Actinobacteria.c__Coriobacteriia.o__Eggerthellales.f__Eggerthellaceae.g__Eggerthella.s__Eggerthella_lenta	3.09733	HTN-male	2.61426	0.0268037455107
k__Bacteria.p__Firmicutes.c__Erysipelotrichia.o__Erysipelotrichales	4.03162	HTN-male	3.32251	0.040620864624
k__Bacteria.p__Firmicutes.c__Clostridia.o__Clostridiales.f__Lachnospiraceae.g__Pseudobutyrivibrio	2.83209	HC-male	2.1321	0.00580063367297
k__Bacteria.p__Firmicutes.c__Clostridia.o__Clostridiales.f__Lachnospiraceae.g__Blautia.s__Ruminococcus_gnavus	4.10789	HTN-male	3.65718	0.00567241739341
k__Bacteria.p__Proteobacteria.c__Gammaproteobacteria.o__Aeromonadales.f__Succinivibrionaceae	3.58736	HC-male	2.64346	0.0392198872888
k__Bacteria.p__Proteobacteria.c__Gammaproteobacteria.o__Thiotrichales.f__Francisellaceae	3.05612	HC-male	2.03693	0.0135703865964
k__Bacteria.p__Firmicutes.c__Clostridia.o__Clostridiales.f__Peptostreptococcaceae.g__Romboutsia.s__Romboutsia_ilealis	2.52203	HC-male	2.06525	0.0450498229189
k__Bacteria.p__Firmicutes.c__Bacilli.o__Bacillales.f__Bacillales_unclassified.g__Desulfuribacillus.s__Desulfuribacillus_stibiiarsenatis	2.91684	HC-male	2.13929	0.014128349182
k__Bacteria.p__Verrucomicrobia.c__Verrucomicrobiae.o__Verrucomicrobiales.f__Akkermansiaceae	3.70722	HTN-male	3.49947	0.0122404039443
k__Bacteria.p__Firmicutes.c__Clostridia.o__Clostridiales.f__Lachnospiraceae.g__Fusicatenibacter.s__Fusicatenibacter_saccharivorans	4.16585	HC-male	3.40882	0.0392198872888
k__Bacteria.p__Firmicutes.c__Clostridia.o__Clostridiales.f__Lachnospiraceae.g__Roseburia	4.80258	HC-male	4.10953	0.0201664515082
k__Bacteria.p__Firmicutes.c__Clostridia.o__Clostridiales.f__Clostridiaceae.g__Clostridium.s__Clostridium_sp_CAG_632	3.11501	HTN-male	2.8508	0.00284483322017
k__Bacteria.p__Firmicutes.c__Erysipelotrichia	4.03162	HTN-male	3.32251	0.040620864624
k__Bacteria.p__Firmicutes.c__Clostridia.o__Clostridiales.f__Oscillospiraceae.g__Oscillibacter	3.5035	HC-male	2.81031	0.0499688214114
