# Supplementary material for: A validation for sex differences in gut microbiome of essential hypertension based on cohort analysis
Source: BMC Microbiol. 2026 Feb 7;26:255. doi: 10.1186/s12866-025-04500-8 (PMC13001194; doi:10.1186/s12866-025-04500-8)
Supplement: Supplementary file 2 — Supplementary Material 2. [file 12866_2025_4500_MOESM2_ESM.zip › Table S1.xlsx]

## Sheet: Venn-female_lefse_ANCOM q 0.05
female_lefse unique	female_ANCOM-BC2 unique	female_lefse shared with male_ANCOM-BC2
o__Coriobacteriales	g__Candidatus_Koribacter	g__Hungatella
g__Collinsella	s__Candidatus_Koribacter_versatilis	s__Hungatella_hathewayi
s__Collinsella_aerofaciens	c__Acidimicrobiia	s__Eubacterium_sp_CAG_251
s__Bacteroides_galacturonicus	o__Acidimicrobiales	s__Coprococcus_comes
s__Bacteroides_stercoris	f__Acidimicrobiales_unclassified	s__Ruminococcus_callidus
s__Bacteroides_uniformis	g__Acidimicrobiales_unclassified	s__Ruminococcus_sp_CAG_330
s__Prevotella_bivia	s__Acidimicrobiales_bacterium	g__Erysipelatoclostridium
s__Prevotella_sp_CAG_1031	s__Actinomyces_bovis
s__Lactobacillus_rogosae	s__Actinomyces_georgiae
s__Clostridium_sp_CAG_242	s__Actinomyces_radicidentis
s__Eubacterium_eligens	s__Corynebacterium_afermentans
f__Hungateiclostridiaceae	s__Corynebacterium_casei
g__Mageeibacillus	s__Corynebacterium_pyruviciproducens
s__Mageeibacillus_indolicus	s__Corynebacterium_sp_HMSC04H06
s__Blautia_sp_CAG_257	s__Corynebacterium_sp_HMSC078H07
s__Blautia_sp_N6H1_15	s__Corynebacterium_sphenisci
g__Coprococcus	s__Corynebacterium_xerosis
s__Coprococcus_eutactus	s__Mycobacterium_nebraskense
g__Eisenbergiella	s__Mycobacterium_shinjukuense
g__Lachnoclostridium	s__Mycobacterium_sp_852002_40037_SCH5390672
s__Clostridium_bolteae	s__Mycobacterium_sp_ITM_2016_00318
g__Lachnospira	s__Mycolicibacter_arupensis
s__Lachnospira_pectinoschiza	s__Mycolicibacterium_thermoresistibile
s__Roseburia_intestinalis	s__Mycolicibacterium_vaccae
g__Faecalibacterium	s__Mycolicibacterium_wolinskyi
s__Faecalibacterium_prausnitzii	s__Nocardia_nova
s__Gemmiger_formicilis	s__Rhodococcus_hoagii
s__Ruminococcus_bicirculans	s__Rhodococcus_kroppenstedtii
s__Ruminococcus_champanellensis	s__Rhodococcus_maanshanensis
c__Erysipelotrichia	s__Rhodococcus_sp_Leaf278
o__Erysipelotrichales	s__Frankia_canadensis
f__Erysipelotrichaceae	s__Frankia_sp_QA3
g__Catenibacterium	s__Blastococcus_endophyticus
s__Catenibacterium_mitsuokai	s__Blastococcus_sp_TF02A_30
s__Firmicutes_bacterium_CAG_110	s__Geodermatophilus_tzadiensis
s__Firmicutes_bacterium_CAG_170	s__Klenkia_taihuensis
s__Phascolarctobacterium_succinatutens	g__Glycomyces
s__Mitsuokella_multacida	g__Phytoactinopolyspora
	s__Phytoactinopolyspora_sp_YIM_96934
	g__Serinibacter
	s__Serinibacter_salmoneus
	s__Georgenia_soli
	s__Cellulomonas_carbonis
	s__Cellulomonas_sp_A375_1
	s__Brachybacterium_alimentarium
	g__Dermabacter
	s__Dermabacter_hominis
	s__Kytococcus_aerolatus
	g__Dermatophilus
	s__Dermatophilus_congolensis
	g__Intrasporangium
	s__Ornithinimicrobium_sp_AMA3305
	f__Jonesiaceae
	g__Jonesia
	s__Jonesia_denitrificans
	g__Candidatus_Aquiluna
	s__Cryobacterium_psychrotolerans
	g__Glaciihabitans
	s__Glaciihabitans_tibetensis
	s__Microbacterium_arborescens
	s__Microbacterium_sp_AR7_10
	s__Rathayibacter_rathayi
	s__Arthrobacter_enclensis
	s__Arthrobacter_sp_Bz4
	s__Arthrobacter_sp_Leaf137
	s__Arthrobacter_sp_RC1_1_241
	s__Pseudoglutamicibacter_albus
	s__Sinomonas_atrocyanea
	s__Micrococcales_bacterium_73_15
	s__Cellulosimicrobium_aquatile
	s__Isoptericola_halotolerans
	s__Actinoplanes_xinjiangensis
	s__Plantactinospora_sp_CNZ320
	g__Actinopolymorpha
	g__Kribbella
	s__Kribbella_flavida
	g__Luteococcus
	s__Luteococcus_japonicus
	g__Propionibacteriaceae_unclassified
	s__Propionibacteriaceae_bacterium_16Sb5_5
	s__Propionibacterium_cyclohexanicum
	s__Propionibacterium_freudenreichii
	s__Amycolatopsis_sp_KNN50_9b
	g__Kibdelosporangium
	s__Kibdelosporangium_aridum
	s__Lentzea_guizhouensis
	s__Lentzea_waywayandensis
	s__Pseudonocardia_sp_73_21
	s__Saccharopolyspora_antimicrobica
	s__Saccharothrix_sp_ALI_22_I
	s__Kitasatospora_aureofaciens
	s__Streptomyces_abyssalis
	s__Streptomyces_agglomeratus
	s__Streptomyces_avermitilis
	s__Streptomyces_davaonensis
	s__Streptomyces_griseoruber
	s__Streptomyces_jeddahensis
	s__Streptomyces_longwoodensis
	s__Streptomyces_lunaelactis
	s__Streptomyces_mirabilis
	s__Streptomyces_sp_B9173
	s__Streptomyces_sp_CB01635
	s__Streptomyces_sp_IMTB_2501
	s__Streptomyces_sp_MMG1121
	s__Streptomyces_sp_PCS3_D2
	s__Streptomyces_sp_RSD_27
	s__Streptomyces_sp_Ru73
	s__Streptomyces_sp_RV15
	s__Streptomyces_thermolilacinus
	s__Streptomyces_varsoviensis
	s__Streptomyces_violaceusniger
	s__Streptomyces_yanglinensis
	g__Streptomycetaceae_unclassified
	s__Streptomycetaceae_bacterium_MP113_05
	g__Marinateneraspora
	s__Marinateneraspora_sediminis
	s__Nocardiopsis_dassonvillei
	s__Nonomuraea_wenchangensis
	s__Streptosporangium_roseum
	s__Streptosporangium_subroseum
	s__Actinomadura_sp_5_2
	s__Rubrobacter_xylanophilus
	s__Desulfurobacterium_indicum
	s__bacterium_2013Arg42i
	s__bacterium_HR28
	s__bacterium_HR40
	s__PVC_group_bacterium_ex_Bugula_neritina_AB1
	s__Bacteroidetes_bacterium_HGW_Bacteroidetes_3
	s__Bacteroidetes_bacterium_OLB12
	s__Bacteroidetes_bacterium_OLB8
	s__Bacteroidales_bacterium_KA00251
	g__Petrimonas
	s__Petrimonas_mucosa
	s__Prevotella_pleuritidis
	s__Draconibacterium_sediminis
	g__Sunxiuqinia
	s__Chitinophaga_sp_K20C18050901
	s__Flavihumibacter_petaseus
	s__Niabella_soli
	g__Niastella
	f__Amoebophilaceae
	g__Candidatus_Amoebophilus
	s__Candidatus_Amoebophilus_asiaticus
	s__Algoriphagus_antarcticus
	s__Algoriphagus_faecimaris
	s__Algoriphagus_sp_M8_2
	s__Cytophaga_hutchinsonii
	s__Dyadobacter_sp_SG02
	s__Emticicia_sp_C21
	s__Spirosoma_fluviale
	s__Marivirga_sericea
	s__Reichenbachiella_agariperforans
	s__Hymenobacter_nivis
	s__Hymenobacter_roseosalivarius
	s__Pontibacter_ramchanderi
	s__Aequorivita_antarctica
	s__Aequorivita_lipolytica
	s__Aquimarina_sp_BL5
	s__Capnocytophaga_cynodegmi
	s__Chryseobacterium_hominis
	s__Chryseobacterium_piscium
	s__Chryseobacterium_sp_7_F195
	s__Chryseobacterium_sp_FH2
	s__Chryseobacterium_sp_T16E_39
	s__Chryseobacterium_ureilyticum
	g__Dokdonia
	s__Dokdonia_donghaensis
	g__Empedobacter
	s__Empedobacter_falsenii
	s__Flagellimonas_flava
	g__Flavobacteriaceae_unclassified
	s__Flavobacteriaceae_bacterium_UR159
	s__Flavobacterium_araucananum
	s__Flavobacterium_daejeonense
	s__Flavobacterium_fryxellicola
	s__Flavobacterium_kingsejongi
	s__Flavobacterium_omnivorum
	s__Flavobacterium_pectinovorum
	s__Flavobacterium_phragmitis
	s__Flavobacterium_segetis
	s__Flavobacterium_sp_FPG59
	s__Flavobacterium_sp_Kopri_42
	s__Flavobacterium_sp_LM4
	s__Flavobacterium_sp_RB1R5
	s__Gramella_forsetii
	s__Gramella_sp_MAR_2010_102
	s__Lutibacter_oricola
	s__Maribacter_arcticus
	s__Mesoflavibacter_sabulilitoris
	s__Muricauda_sp_ARW7G5W
	s__Nonlabens_arenilitoris
	s__Nonlabens_marinus
	s__Nonlabens_tegetincola
	s__Polaribacter_dokdonensis
	s__Polaribacter_porphyrae
	s__Polaribacter_sejongensis
	g__Psychroflexus
	s__Psychroflexus_salarius
	s__Psychroflexus_torquis
	s__Salegentibacter_salarius
	g__Salinimicrobium
	s__Salinimicrobium_catena
	s__Seonamhaeicola_aphaedonensis
	s__Sinomicrobium_sp_N_1_3_6
	s__Tenacibaculum_sp_TNO020
	s__Winogradskyella_sp_PG_2
	g__Flavobacteriales_unclassified
	s__Flavobacteriia_bacterium_40_80
	f__Saprospiraceae
	g__Saprospira
	s__Saprospira_grandis
	g__Arcticibacter
	s__Mucilaginibacter_polytrichastri
	s__Pedobacter_antarcticus
	s__Pedobacter_caeni
	s__Pedobacter_soli
	s__Pedobacter_sp_BMA
	s__Pedobacter_sp_YR510
	s__Pedobacter_yonginense
	s__Sphingobacterium_faecium
	s__Sphingobacteriales_bacterium_50_39
	g__Aliifodinibius
	s__Aliifodinibius_sp_WN023
	g__Rhodohalobacter
	s__Rhodohalobacter_sp_SW132
	p__Candidatus_Cloacimonetes
	c__Candidatus_Cloacimonetes_unclassified
	o__Candidatus_Cloacimonetes_unclassified
	f__Candidatus_Cloacimonetes_unclassified
	s__Candidatus_Gastranaerophilales_bacterium
	g__Candidatus_Rubidus
	s__Candidatus_Rubidus_massiliensis
	s__Chloroflexi_bacterium_HGW_Chloroflexi_5
	g__Candidatus_Viridilinea
	s__Candidatus_Viridilinea_mediisalina
	g__Candidatus_Atelocyanobacterium
	s__Candidatus_Atelocyanobacterium_thalassa
	g__Halothece
	s__Halothece_sp_PCC_7418
	s__filamentous_cyanobacterium_CCP3
	g__Cuspidothrix
	s__Cuspidothrix_issatschenkoi
	s__Nostoc_sp_CENA543
	s__Calothrix_elsteri
	g__Microchaete
	s__Microchaete_diplosiphon
	s__Planktothrix_rubescens
	s__Lyngbya_sp_PCC_8106
	s__Synechococcus_sp_JA_2_3B_a_2_13
	s__Synechococcus_sp_KORDI_49
	s__Deinococcus_sp_RL
	f__Trueperaceae
	g__Truepera
	s__Truepera_radiovictrix
	c__Chitinispirillia
	o__Chitinispirillales
	f__Chitinispirillaceae
	g__Chitinispirillum
	s__Chitinispirillum_alkaliphilum
	g__Amphibacillus
	s__Anoxybacillus_amylolyticus
	s__Bacillus_circulans
	s__Bacillus_filamentosus
	s__Bacillus_halodurans
	s__Bacillus_hisashii
	s__Bacillus_koreensis
	s__Bacillus_marisflavi
	s__Bacillus_oleronius
	s__Bacillus_pseudalcaliphilus
	s__Bacillus_pseudofirmus
	s__Bacillus_rhizosphaerae
	s__Bacillus_salsus
	s__Bacillus_sp_AFS055030
	s__Bacillus_sp_es_036
	s__Bacillus_sp_LL01
	s__Bacillus_sp_M6_12
	s__Bacillus_sp_SA1_12
	s__Bacillus_sp_V5_8f
	s__Bacillus_sp_V59_32a
	s__Bacillus_swezeyi
	s__Bacillus_taeanensis
	s__Bacillus_xiamenensis
	s__Bacillus_zhangzhouensis
	g__Domibacillus
	s__Halobacillus_trueperi
	s__Oceanobacillus_sp_E9
	g__Ornithinibacillus
	s__Ornithinibacillus_halophilus
	s__Pontibacillus_litoralis
	s__Psychrobacillus_insolitus
	s__Psychrobacillus_sp_OK028
	s__Virgibacillus_halodenitrificans
	s__Virgibacillus_indicus
	s__Virgibacillus_pantothenticus
	s__Virgibacillus_sp_7505
	s__Exiguobacterium_sp_AT1b
	s__Listeria_booriae
	s__Brevibacillus_borstelensis
	s__Brevibacillus_sp_BC25
	s__Paenibacillus_algorifonticola
	s__Paenibacillus_aquistagni
	s__Paenibacillus_donghaensis
	s__Paenibacillus_popilliae
	s__Paenibacillus_prosopidis
	s__Paenibacillus_sp_A3
	s__Paenibacillus_sp_DXL2
	s__Paenibacillus_sp_OV191
	s__Paenibacillus_stellifer
	s__Paenibacillus_taihuensis
	s__Paenibacillus_tyrfis
	s__Paenibacillus_wynnii
	s__Jeotgalibacillus_soli
	s__Planomicrobium_sp_MB_3u_38
	g__Rummeliibacillus
	s__Rummeliibacillus_stabekisii
	s__Solibacillus_sp_R5_41
	s__Sporosarcina_globispora
	s__Sporosarcina_newyorkensis
	s__Sporosarcina_pasteurii
	g__Sporolactobacillus
	s__Jeotgalicoccus_sp
	s__Macrococcus_bohemicus
	s__Macrococcus_caseolyticus
	s__Macrococcus_epidermidis
	s__Staphylococcus_capitis
	s__Staphylococcus_gallinarum
	s__Staphylococcus_lugdunensis
	s__Staphylococcus_vitulinus
	g__Thermoflavimicrobium
	s__Aerococcus_suis
	s__Carnobacterium_sp_CP1
	s__Enterococcus_canintestini
	s__Enterococcus_devriesei
	s__Enterococcus_faecalis
	s__Enterococcus_ratti
	s__Enterococcus_rotai
	s__Enterococcus_sp_3H8_DIV0648
	s__Vagococcus_martis
	s__Lactobacillus_animalis
	s__Lactobacillus_bombicola
	s__Lactobacillus_coleohominis
	s__Lactobacillus_composti
	s__Lactobacillus_farraginis
	s__Lactobacillus_ingluviei
	s__Lactobacillus_nantensis
	s__Lactobacillus_ozensis
	s__Lactobacillus_pantheris
	s__Lactobacillus_paralimentarius
	s__Lactobacillus_rhamnosus
	s__Lactobacillus_saerimneri
	s__Lactobacillus_sanfranciscensis
	s__Lactobacillus_sharpeae
	s__Lactobacillus_ultunensis
	s__Lactobacilus_nuruki
	s__Pediococcus_argentinicus
	s__Pediococcus_sp
	s__Fructobacillus_ficulneus
	s__Leuconostoc_suionicum
	s__Oenococcus_oeni
	s__Weissella_koreensis
	s__Floricoccus_penangensis
	s__Lactococcus_reticulitermitis
	s__Streptococcus_bovimastitidis
	s__Streptococcus_criceti
	s__Streptococcus_ictaluri
	s__Streptococcus_infantarius
	s__Streptococcus_macacae
	s__Streptococcus_porcinus
	s__Streptococcus_pyogenes
	s__Streptococcus_uberis
	s__Caloramator_australicus
	s__Clostridium_felsineum
	s__Clostridium_pasteurianum
	s__Clostridium_sp_HMP27
	s__Geosporobacter_subterraneus
	g__Hathewaya
	s__Hathewaya_proteolytica
	g__Sarcina
	s__Sarcina_sp_DSM_11001
	s__Carboxydocella_sporoproducens
	g__Anaerovirgula
	s__Anaerovirgula_multivorans
	s__Clostridiales_bacterium_38_18
	s__Clostridiales_bacterium_GWF2_38_85
	s__Clostridiales_bacterium_oral_taxon_876
	s__Proteiniborus_sp_DW1
	s__Acetobacterium_bakii
	g__Alkalibaculum
	s__Alkalibaculum_bacchi
	g__Eubacteriaceae_unclassified
	s__Eubacteriaceae_bacterium_CHKCI005
	s__Eubacterium_sp_68_3_10
	s__Ruminiclostridium_cellulolyticum
	s__Butyrivibrio_sp_INlla18
	s__Clostridium_populeti
	s__Pseudobutyrivibrio_sp_ACV_2
	g__Desulfitibacter
	s__Desulfitibacter_sp_BRH_c19
	s__Desulfitobacterium_chlororespirans
	s__Desulfitobacterium_dehalogenans
	s__Desulfitobacterium_metallireducens
	s__Desulfosporosinus_acidiphilus
	s__Desulfosporosinus_sp_OL
	s__Desulfotomaculum_hydrothermale
	s__Anaeromassilibacillus_sp_An172
	s__Ruminococcaceae_bacterium_KH2T8
	s__Ruminococcus_obeum_CAG_39
	g__Subdoligranulum
	s__Subdoligranulum_variabile
	s__Carboxydothermus_islandicus
	g__Thermanaeromonas
	s__Thermanaeromonas_toyohensis
	s__Caldicellulosiruptor_kronotskyensis
	f__Thermoanaerobacterales_Family_IV_Incertae_Sedis
	g__Mahella
	s__Mahella_australiensis
	s__Selenomonas_sp_oral_taxon_126
	s__Sporomusa_ovata
	s__Anaerococcus_lactolyticus
	g__Cetobacterium
	s__Cetobacterium_somerae
	f__Ignavibacteriaceae
	g__Ignavibacterium
	s__Ignavibacterium_album
	s__Nitrospira_sp_CG24D
	s__Nitrospira_sp_OLB3
	o__Phycisphaerae_unclassified
	f__Phycisphaerae_unclassified
	g__Phycisphaerae_unclassified
	s__Phycisphaerae_bacterium_SM_Chi_D1
	g__Candidatus_Scalindua
	s__Alphaproteobacteria_bacterium_43_37
	s__Alphaproteobacteria_bacterium_MarineAlpha12_Bin1
	s__Alphaproteobacteria_bacterium_PA2
	s__Phreatobacter_oligotrophus
	s__Asticcacaulis_sp_YBE204
	s__Brevundimonas_sp_DS20
	s__Brevundimonas_sp_Leaf363
	s__Brevundimonas_vesicularis
	s__Caulobacter_flavus
	s__Phenylobacterium_sp_RIFCSPHIGHO2_01_FULL_69_31
	s__Candidatus_Pelagibacter_sp_IMCC9063
	g__Consotaella
	s__Consotaella_salsifontis
	s__Martelella_sp_AD_3
	s__Bartonella_tamiae
	s__Bosea_sp_1131
	s__Bosea_sp_124
	s__Bosea_sp_CF476
	s__Bosea_sp_Leaf344
	s__Bosea_sp_WAO
	s__Bosea_thiooxidans
	s__Bradyrhizobium_sp_S23321
	s__Bradyrhizobium_sp_WSM1253
	s__Nitrobacter_sp_Nb_311A
	s__Ochrobactrum_grignonense
	s__Ochrobactrum_pseudogrignonense
	s__Hyphomicrobium_sp_MC1
	s__Pelagibacterium_sp_SCN_64_44
	s__Methylobacterium_brachiatum
	s__Methylobacterium_platani
	s__Methylobacterium_pseudosasicola
	s__Methylobacterium_sp_4_46
	s__Microvirga_sp_17_mud_1_3
	g__Chelativorans
	s__Chelativorans_sp_BNC1
	s__Hoeflea_marina
	s__Mesorhizobium_huakuii
	s__Mesorhizobium_oceanicum
	s__Mesorhizobium_sp_BD68
	s__Mesorhizobium_sp_CNPSo_3140
	s__Mesorhizobium_sp_WSM4313
	s__Agrobacterium_rubi
	s__Agrobacterium_tumefaciens
	g__Neorhizobium
	s__Pararhizobium_antarcticum
	s__Rhizobium_etli
	s__Rhizobium_leguminosarum
	s__Rhizobium_oryzae
	s__Rhizobium_sp_CCGE_510
	g__Candidatus_Tokpelaia
	s__Candidatus_Tokpelaia_hoelldoblerii
	s__Rhizobiales_bacterium_64_17
	g__Afifella
	s__Afifella_marina
	g__Rhodobium
	s__Rhodobium_orientis
	f__Salinarimonadaceae
	g__Salinarimonadaceae_unclassified
	s__Salinarimonadaceae_bacterium_HL_109
	g__Ancylobacter
	s__Ancylobacter_rudongensis
	g__Albidovulum
	s__Albidovulum_xiamenense
	g__Aliiroseovarius
	s__Aliiroseovarius_pelagivivens
	s__Defluviimonas_aquaemixtae
	g__Flavimaricola
	s__Flavimaricola_marinus
	s__Haematobacter_missouriensis
	s__Ketogulonicigenium_robustum
	s__Labrenzia_sp_011
	g__Litoreibacter
	g__Paenirhodobacter
	s__Paenirhodobacter_enshiensis
	s__Paracoccus_aminovorans
	s__Paracoccus_chinensis
	s__Paracoccus_denitrificans
	s__Paracoccus_sp_WN007
	g__Pararhodobacter
	s__Pararhodobacter_aggregans
	g__Poseidonocella
	g__Pseudorhodobacter
	s__Pseudorhodobacter_sp_MZDSW_24AT
	s__Pseudovibrio_sp_Tun_PSC04_5_I4
	s__Candidatus_Rhodobacter_lobularis
	s__Rhodobacter_johrii
	s__Rhodobacter_sp_24_YEA_8
	s__Rhodobacteraceae_bacterium_CG17_big_fil_post_rev_8_21_14_2_50_63_15
	s__Rhodovulum_kholense
	s__Rhodovulum_sp_12E13
	s__Roseobacter_sp_GAI101
	s__Roseovarius_marisflavi
	g__Salinihabitans
	s__Salinihabitans_flavidus
	s__Stappia_indica
	s__Sulfitobacter_mediterraneus
	g__Tateyamaria
	s__Tateyamaria_sp_ANG_S1
	s__Thalassobius_activus
	s__Thalassobius_autumnalis
	s__Thioclava_marina
	g__Tropicimonas
	s__Tropicimonas_isoalkanivorans
	g__Acetobacteraceae_unclassified
	s__Commensalibacter_sp_ESL0284
	s__Komagataeibacter_intermedius
	s__Komagataeibacter_medellinensis
	g__Arboricoccus
	s__Arboricoccus_pini
	s__Azospirillum_sp_TSO35_2
	g__Inquilinus
	s__Inquilinus_limosus
	s__Magnetospirillum_marisnigri
	s__Oceanibaculum_indicum
	s__Altererythrobacter_atlanticus
	s__Novosphingobium_guangzhouense
	s__Sphingobium_sp_SCG_1
	s__Sphingomonas_panacis
	s__Sphingomonas_sp_Leaf357
	s__Sphingopyxis_witflariensis
	s__Candidatus_Accumulibacter_sp_SK_01
	s__Achromobacter_insuavis
	s__Achromobacter_pulmonis
	s__Bordetella_genomosp_12
	g__Pigmentiphaga
	s__Burkholderia_humptydooensis
	s__Burkholderia_sp_MSh2
	s__Burkholderia_sp_OLGA172
	s__Burkholderia_ubonensis
	s__Burkholderia_vietnamiensis
	s__Caballeronia_concitans
	s__Caballeronia_telluris
	s__Caballeronia_temeraria
	s__Caballeronia_terrestris
	s__Cupriavidus_alkaliphilus
	s__Pandoraea_faecigallinarum
	s__Pandoraea_thiooxydans
	s__Candidatus_Paraburkholderia_calva
	s__Paraburkholderia_caryophylli
	s__Paraburkholderia_phymatum
	s__Paraburkholderia_piptadeniae
	s__Paraburkholderia_silvatlantica
	s__Paraburkholderia_sp_PDC91
	s__Paraburkholderia_tropica
	s__Paucibacter_sp_KCTC_42545
	s__Rubrivivax_benzoatilyticus
	g__Tepidimonas
	s__Tepidimonas_fonticaldi
	s__Xylophilus_ampelinus
	s__Acidovorax_anthurii
	g__Candidatus_Symbiobacter
	s__Candidatus_Symbiobacter_mobilis
	s__Comamonas_sp_26
	s__Delftia_acidovorans
	s__Delftia_lacustris
	s__Hydrogenophaga_sp_H7
	s__Limnohabitans_sp_2KL_17
	s__Limnohabitans_sp_MMS_10A_178
	s__Limnohabitans_sp_T6_20
	s__Rhodoferax_sp_TH121
	s__Duganella_sp_CF402
	s__Janthinobacterium_lividum
	s__Janthinobacterium_sp_61
	g__Solimicrobium
	s__Solimicrobium_silvestre
	s__Alysiella_filiformis
	s__Crenobacter_luteus
	s__Neisseria_dentiae
	s__Neisseria_shayeganii
	s__Candidatus_Methylopumilus_turicensis
	g__Methylobacillus
	s__Methylobacillus_flagellatus
	s__Methylotenera_sp_24_45_7
	g__Nitrosovibrio
	s__Nitrosovibrio_sp_Nv6
	s__Methylophilales_bacterium_HTCC2181
	s__Thiobacillus_sp_65_29
	s__Azoarcus_sp_KH32C
	s__Azoarcus_tolulyticus
	s__Thauera_humireducens
	s__Thauera_terpenica
	s__delta_proteobacterium_MLMS_1
	s__Deltaproteobacteria_bacterium_HGW_Deltaproteobacteria_4
	g__Desulfocarbo
	s__Desulfocarbo_indianensis
	s__Desulfobacter_postgatei
	s__Desulfotalea_sp
	s__Desulfonauticus_sp_38_4375
	s__Desulfomicrobium_norvegicum
	g__Desulfoplanes
	s__Desulfoplanes_formicivorans
	s__Desulfovibrio_gracilis
	s__Desulfovibrio_litoralis
	s__Desulfovibrio_sp_A2
	s__Desulfovibrio_sp_TomC
	s__Pseudodesulfovibrio_hydrargyri
	s__Pseudodesulfovibrio_profundus
	s__Pelobacter_propionicus
	s__Geoalkalibacter_ferrihydriticus
	s__Geobacter_bemidjiensis
	s__Geobacter_sp_M18
	s__Geobacteraceae_bacterium_GWC2_53_11
	s__Geobacteraceae_bacterium_GWC2_55_20
	s__Archangium_gephyra
	g__Cystobacter
	s__Cystobacter_fuscus
	g__Vitiosangium
	s__Vitiosangium_sp_GDMCC_1_1324
	f__Myxococcales_unclassified
	g__Desulfobacca
	s__Desulfobacca_sp_4484_104
	s__Arcobacter_halophilus
	s__Campylobacter_jejuni
	s__Campylobacter_sp_RM6137
	s__Campylobacter_sputorum
	s__Campylobacter_subantarcticus
	s__Arcobacter_sp_LPB0137
	s__Sulfurospirillum_barnesii
	s__Sulfurospirillum_halorespirans
	s__Sulfurospirillum_sp_JPD_1
	s__Helicobacter_brantae
	s__Helicobacter_canis
	s__Helicobacter_macacae
	s__Helicobacter_sp_MIT_99_5507
	s__Helicobacter_suis
	s__Alteromonas_naphthalenivorans
	s__Alteromonas_pelagimontana
	s__Paraglaciecola_arctica
	s__Colwellia_sp_39_35_sub15_T18
	s__Thalassotalea_sp_PP2_459
	s__Idiomarina_zobellii
	f__Moritellaceae
	g__Moritella
	s__Moritella_viscosa
	s__Pseudoalteromonas_lipolytica
	g__Psychrosphaera
	s__Psychrosphaera_saromensis
	s__Shewanella_colwelliana
	s__Shewanella_sp_10N_286_51_B7
	s__Shewanella_sp_cp20
	s__Suttonella_indologenes
	g__Candidatus_Endobugula
	s__Candidatus_Endobugula_sertula
	s__Halioglobus_sp
	g__Arsukibacterium
	s__Arsukibacterium_sp_MJ3
	s__Marichromatium_gracile
	s__Marichromatium_purpuratum
	s__Rheinheimera_nanhaiensis
	f__Chromatiales_unclassified
	g__Chromatiales_unclassified
	s__Chromatiales_bacterium
	s__Chromatiales_bacterium_21_64_14
	s__Acidihalobacter_ferrooxidans
	g__Oceanococcus
	s__Oceanococcus_atlanticus
	s__Thioalkalivibrio_nitratireducens
	s__Thioalkalivibrio_paradoxus
	s__Halothiobacillus_neapolitanus
	f__Budviciaceae
	g__Leminorella
	s__Leminorella_grimontii
	s__Leminorella_richardii
	g__Candidatus_Hamiltonella
	s__Candidatus_Hamiltonella_defensa
	s__Izhakiella_australiensis
	s__Kluyvera_georgiana
	s__Kosakonia_arachidis
	s__Kosakonia_cowanii
	s__Pluralibacter_gergoviae
	g__Rosenbergiella
	s__Rosenbergiella_nectarea
	s__Erwinia_tasmaniensis
	s__Erwinia_typographi
	s__Mixta_theicola
	s__Pantoea_sp_OV426
	s__Pantoea_stewartii
	s__Tatumella_ptyseos
	s__Edwardsiella_tarda
	s__Proteus_penneri
	s__Providencia_burhodogranariea
	s__Providencia_sp_WCHPr000369
	s__Providencia_stuartii
	s__Xenorhabdus_innexi
	s__Rahnella_sp_ERMR1_05
	g__Rouxiella
	s__Rouxiella_silvae
	s__Serratia_grimesii
	s__Serratia_odorifera
	s__Serratia_proteamaculans
	s__Serratia_rubidaea
	s__Yersinia_aldovae
	s__Yersinia_kristensenii
	s__Yersinia_pseudotuberculosis
	s__endosymbiont_of_Galathealinum_brachiosum
	s__Gammaproteobacteria_bacterium_39_13
	s__Gammaproteobacteria_bacterium_HGW_Gammaproteobacteria_13
	s__Solemya_velum_gill_symbiont
	s__Ignatzschineria_cameli
	s__Ignatzschineria_ureiclastica
	g__Wohlfahrtiimonas
	s__Fluoribacter_bozemanae
	s__Fluoribacter_dumoffii
	s__Legionella_sp_km488
	s__Tatlockia_micdadei
	s__Hydrocarboniphaga_daqingensis
	g__Steroidobacter
	s__Steroidobacter_denitrificans
	g__Hahella
	s__Hahella_chejuensis
	s__Halomonas_aquamarina
	s__Halomonas_korlensis
	s__Halomonas_salina
	s__Salinicola_sp
	s__Kangiella_sediminilitoris
	s__Marinomonas_foliarum
	s__Marinomonas_spartinae
	s__Marinospirillum_alkaliphilum
	g__Oceanospirillaceae_unclassified
	s__Osedax_symbiont_Rs1
	g__Reinekea
	s__Reinekea_blandensis
	s__Actinobacillus_suis
	s__Avibacterium_gallinarum
	s__Haemophilus_influenzae
	s__Haemophilus_parahaemolyticus
	g__Histophilus
	s__Histophilus_somni
	s__Pasteurella_canis
	s__Pasteurella_dagmatis
	s__Pasteurellaceae_bacterium_15_036681
	s__Rodentibacter_myodis
	s__Rodentibacter_trehalosifermentans
	s__Acinetobacter_sp_ANC_4470
	s__Acinetobacter_sp_WC_141
	s__Acinetobacter_variabilis
	s__Acinetobacter_venetianus
	s__Moraxella_lincolnii
	s__Moraxella_macacae
	s__Moraxella_ovis
	s__Moraxella_sp_VT_16_12
	s__Psychrobacter_sp_FDAARGOS_221
	s__Psychrobacter_sp_Sarcosine_3u_12
	s__Azotobacter_chroococcum
	s__Pseudomonas_guineae
	s__Pseudomonas_hunanensis
	s__Pseudomonas_sp_ES3_33
	s__Pseudomonas_sp_GM74
	s__Pseudomonas_sp_GV091
	s__Pseudomonas_sp_Leaf48
	s__Pseudomonas_sp_T
	s__Pseudomonas_vancouverensis
	s__Pseudomonas_weihenstephanensis
	s__Pseudomonas_yamanorum
	s__Pseudomonas_zeshuii
	s__Salinisphaera_hydrothermalis
	s__Salinisphaera_sp
	g__Hydrogenovibrio
	s__Hydrogenovibrio_sp_SC_1
	s__Photobacterium_rosenbergii
	s__Vibrio_albensis
	s__Vibrio_alfacsensis
	s__Vibrio_genomosp_F10
	s__Vibrio_scophthalmi
	s__Dyella_marensis
	s__Dyella_sp_L4_6
	s__Rhodanobacter_sp_68_29
	s__Rhodanobacter_sp_Soil772
	s__Rhodanobacter_sp_TND4EH1
	s__Arenimonas_malthae
	s__Arenimonas_metalli
	s__Luteimonas_sp_JM171
	s__Lysobacter_sp_zong2l5
	s__Lysobacter_tolerans
	s__Pseudoxanthomonas_sp_Root65
	s__Pseudoxanthomonas_wuyuanensis
	s__Stenotrophomonas_daejeonensis
	s__Stenotrophomonas_nitritireducens
	s__Xanthomonadaceae_bacterium_NML07_0707
	g__Hydrogenophilus
	s__Hydrogenophilus_thermoluteolus
	s__Mariprofundus_ferrinatatus
	s__Mariprofundus_ferrooxydans
	o__Zetaproteobacteria_unclassified
	f__Zetaproteobacteria_unclassified
	g__Zetaproteobacteria_unclassified
	s__Zetaproteobacteria_bacterium_CG2_30_46_52
	s__Borrelia_anserina
	s__Borrelia_coriaceae
	s__Borreliella_japonica
	s__Spirochaeta_africana
	s__Treponema_maltophilum
	s__Treponema_primitia
	s__Leptospira_vanthielii
	s__Leptospira_weilii
	s__Acetomicrobium_flavidum
	s__Pyramidobacter_piscolens
	g__Thermanaerovibrio
	s__Entomoplasma_lucivorax
	s__Entomoplasma_luminosum
	s__Spiroplasma_eriocheiris
	s__Spiroplasma_sabaudiense
	s__Spiroplasma_taiwanense
	s__Mycoplasma_arginini
	s__Mycoplasma_canis
	s__Mycoplasma_feriruminatoris
	s__Mycoplasma_hominis
	s__Mycoplasma_pneumoniae
	c__Thermotogae_unclassified
	o__Thermotogae_unclassified
	f__Thermotogae_unclassified
	g__Thermotogae_unclassified
	s__Thermotogae_bacterium
	g__Geotoga
	s__Geotoga_petraea
	s__Thermosipho_melanesiensis
	s__Thermotoga_sp_KOL6
