# Supplementary material for: A validation for sex differences in gut microbiome of essential hypertension based on cohort analysis
Source: BMC Microbiol. 2026 Feb 7;26:255. doi: 10.1186/s12866-025-04500-8 (PMC13001194; doi:10.1186/s12866-025-04500-8)
Supplement: Supplementary file 2 — Supplementary Material 2. [file 12866_2025_4500_MOESM2_ESM.zip › Table S2.xlsx]

## Sheet: Venn-male_lefse_ANCOM q 0.05
male_lefse unique	male_ANCOM-BC2 unique	male_lefse shared with male_ANCOM-BC2
p__Acidobacteria	s__Acidobacteria_bacterium_RIFCSPLOWO2_12_FULL_68_19	s__Ruminococcus_gnavus
c__Blastocatellia	g__Candidatus_Koribacter	s__Butyrivibrio_crossotus
o__Blastocatellia_unclassified	s__Candidatus_Koribacter_versatilis	g__Coprococcus
f__Blastocatellia_unclassified	s__Terriglobus_saanensis	s__Coprococcus_comes
g__Chloracidobacterium	c__Acidimicrobiia	s__Coprococcus_eutactus
s__Chloracidobacterium_thermophilum	o__Acidimicrobiales	g__Eisenbergiella
g__Eggerthella	s__Actinobacteria_bacterium_HGW_Actinobacteria_11	g__Lachnospiraceae_unclassified
s__Eggerthella_lenta	s__Actinobacteria_bacterium_HGW_Actinobacteria_2	s__Eubacterium_rectale
p__Aquificae	s__Actinomyces_glycerinitolerans	s__Roseburia_intestinalis
c__Aquificae	s__Actinomyces_turicensis	s__Erysipelatoclostridium_ramosum
o__Aquificales	s__Actinotignum_timonense	s__Firmicutes_bacterium_CAG_110
f__Hydrogenothermaceae	s__Actinopolyspora_alba
g__Sulfurihydrogenibium	s__Candidatus_Planktophila_vernalis
s__Bacteroides_massiliensis	s__Corynebacterium_accolens
s__Coprobacter_fastidiosus	s__Corynebacterium_diphtheriae
f__Tannerellaceae	s__Corynebacterium_falsenii
g__Parabacteroides	s__Corynebacterium_glyciniphilum
s__Desulfuribacillus_stibiiarsenatis	s__Corynebacterium_halotolerans
s__Gemella_haemolysans	s__Corynebacterium_heidelbergense
g__Lactobacillus	s__Corynebacterium_imitans
s__Lactobacillus_rogosae	s__Corynebacterium_pseudodiphtheriticum
s__Clostridium_celatum	s__Corynebacterium_sp_HMSC078H07
s__Clostridium_sp_CAG_632	s__Corynebacterium_terpenotabidum
f__Eubacteriaceae	s__Corynebacterium_xerosis
g__Eubacterium	s__Gordonia_paraffinivorans
s__Eubacterium_ramulus	s__Mycobacterium_dioxanotrophicus
g__Blautia	s__Mycobacterium_grossiae
s__Blautia_sp_CAG_257	s__Mycobacterium_marseillense
g__Butyrivibrio	s__Mycobacterium_sp_1245805_9
s__Coprococcus_catus	s__Mycobacterium_sp_1274756_6
s__Dorea_formicigenerans	s__Mycobacterium_sp_AT1
s__Eisenbergiella_massiliensis	s__Mycobacterium_sp_E2479
g__Fusicatenibacter	s__Mycobacterium_xenopi
s__Fusicatenibacter_saccharivorans	g__Mycobacteroides
g__Pseudobutyrivibrio	s__Mycobacteroides_abscessus
s__Pseudobutyrivibrio_ruminis	s__Mycobacteroides_franklinii
g__Roseburia	s__Mycolicibacter_terrae
s__Roseburia_faecis	s__Mycolicibacter_virginiensis
s__Roseburia_hominis	s__Mycolicibacterium_celeriflavum
s__Roseburia_sp_CAG_303	s__Mycolicibacterium_confluentis
f__Oscillospiraceae	s__Mycolicibacterium_diernhoferi
g__Oscillibacter	s__Mycolicibacterium_hassiacum
s__Oscillibacter_sp_57_20	s__Mycolicibacterium_holsaticum
g__Romboutsia	s__Mycolicibacterium_neworleansense
s__Romboutsia_ilealis	s__Mycolicibacterium_parafortuitum
s__Flavonifractor_plautii	s__Mycolicibacterium_phlei
g__Gemmiger	s__Mycolicibacterium_vanbaalenii
s__Gemmiger_formicilis	s__Nocardia_amikacinitolerans
s__Ruminococcus_callidus	s__Nocardia_donostiensis
s__Ruminococcus_champanellensis	s__Nocardia_farcinica
s__Ruminococcus_lactaris	s__Rhodococcus_globerulus
o__Thermoanaerobacterales	s__Rhodococcus_hoagii
c__Erysipelotrichia	s__Rhodococcus_imtechensis
o__Erysipelotrichales	s__Rhodococcus_sp_06_235_1A
f__Erysipelotrichaceae	s__Rhodococcus_sp_Leaf278
g__Erysipelatoclostridium	s__Tsukamurella_tyrosinosolvens
s__Firmicutes_bacterium_CAG_95	f__Williamsiaceae
s__Veillonella_dispar	g__Williamsia
f__Succinivibrionaceae	s__Williamsia_faeni
g__Anaerobiospirillum	s__Williamsia_limnetica
s__Anaerobiospirillum_thomasii	s__Frankia_sp_Cc1_17
o__Thiotrichales	s__Geodermatophilus_normandii
f__Francisellaceae	s__Geodermatophilus_sp_TF02_6
c__Verrucomicrobiae	s__Modestobacter_versicolor
o__Verrucomicrobiales	s__Glycomyces_artemisiae
f__Akkermansiaceae	s__Glycomyces_sambucus
g__Akkermansia	g__Stackebrandtia
s__Akkermansia_muciniphila	s__Stackebrandtia_nassauensis
	g__Phytoactinopolyspora
	s__Phytoactinopolyspora_sp_YIM_96934
	s__Kineococcus_rhizosphaerae
	s__Quadrisphaera_sp_DSM_44207
	g__Beutenbergia
	s__Beutenbergia_cavernae
	s__Georgenia_soli
	s__Brevibacterium_linens
	s__Cellulomonas_fimi
	s__Cellulomonas_sp_73_92
	s__Cellulomonas_sp_B6
	s__Brachybacterium_alimentarium
	s__Brachybacterium_muris
	s__Brachybacterium_phenoliresistens
	s__Dermabacter_hominis
	s__Dermacoccus_nishinomiyaensis
	s__Kytococcus_schroeteri
	s__Tetrasphaera_jenkinsii
	s__Tetrasphaera_remsis
	s__Agrococcus_jejuensis
	g__Candidatus_Aquiluna
	g__Cnuibacter
	s__Cnuibacter_physcomitrellae
	s__Cryobacterium_levicorallinum
	s__Curtobacterium_sp_Ferrero
	s__Curtobacterium_sp_MCSS17_008
	s__Frigoribacterium_sp_Leaf164
	g__Glaciihabitans
	s__Glaciihabitans_tibetensis
	s__Leifsonia_sp_Leaf325
	s__Leucobacter_chromiiresistens
	s__Microbacterium_aurum
	s__Microbacterium_hominis
	s__Microbacterium_sorbitolivorans
	s__Microbacterium_sp_H83
	s__Microbacterium_sp_Leaf151
	s__Microbacterium_sp_MYb45
	s__Microbacterium_sp_No_7
	s__Microterricola_viridarii
	g__Okibacterium
	s__Okibacterium_fritillariae
	s__Plantibacter_flavus
	s__Arthrobacter_alpinus
	s__Arthrobacter_sp_Leaf137
	s__Arthrobacter_sp_PAMC_25486
	s__Kocuria_polaris
	s__Pseudarthrobacter_phenanthrenivorans
	s__Pseudarthrobacter_sp_AG30
	s__Rothia_sp
	g__Tersicoccus
	s__Tersicoccus_phoenicis
	g__Micrococcales_unclassified
	s__Micrococcales_bacterium_72_143
	g__Tropheryma
	s__Tropheryma_whipplei
	s__Promicromonospora_sp_AC04
	s__Promicromonospora_sukumoe
	g__Xylanimonas
	s__Xylanimonas_cellulosilytica
	s__Sanguibacter_marinus
	s__Actinoplanes_atraurantiacus
	s__Actinoplanes_awajinensis
	s__Micromonospora_chaiyaphumensis
	s__Micromonospora_coxensis
	s__Micromonospora_cremea
	s__Micromonospora_rosaria
	s__Verrucosispora_sp_CNZ293
	s__Nakamurella_multipartita
	s__Actinopolymorpha_cephalotaxi
	s__Aeromicrobium_sp_Root344
	s__Acidipropionibacterium_acidipropionici
	s__Propionibacterium_humerusii
	g__Luteococcus
	s__Luteococcus_japonicus
	s__Propionibacterium_freudenreichii
	s__Tessaracoccus_oleiagri
	s__Amycolatopsis_azurea
	s__Amycolatopsis_decaplanina
	s__Amycolatopsis_tolypomycina
	s__Kutzneria_buriramensis
	s__Prauserella_marina
	s__Pseudonocardia_oroxyli
	s__Pseudonocardia_sp_73_21
	s__Pseudonocardia_sp_MH_G8
	s__Saccharomonospora_azurea
	s__Saccharomonospora_sp_LRS4_154
	s__Saccharopolyspora_antimicrobica
	s__Saccharothrix_carnea
	s__Kitasatospora_setae
	s__Streptacidiphilus_jiangxiensis
	s__Streptomyces_armeniacus
	s__Streptomyces_avermitilis
	s__Streptomyces_bingchenggensis
	s__Streptomyces_bungoensis
	s__Streptomyces_cinnamoneus
	s__Streptomyces_clavuligerus
	s__Streptomyces_griseus
	s__Streptomyces_ipomoeae
	s__Streptomyces_katrae
	s__Streptomyces_laurentii
	s__Streptomyces_lavendulae
	s__Streptomyces_lincolnensis
	s__Streptomyces_lunaelactis
	s__Streptomyces_mirabilis
	s__Streptomyces_pristinaespiralis
	s__Streptomyces_qinglanensis
	s__Streptomyces_reticuli
	s__Streptomyces_sp_75
	s__Streptomyces_sp_AcH_505
	s__Streptomyces_sp_CB00316
	s__Streptomyces_sp_CB02058
	s__Streptomyces_sp_cf386
	s__Streptomyces_sp_CS113
	s__Streptomyces_sp_DI166
	s__Streptomyces_sp_DvalAA_43
	s__Streptomyces_sp_IMTB_2501
	s__Streptomyces_sp_MMG1121
	s__Streptomyces_sp_NRRL_WC_3618
	s__Streptomyces_sp_NWU339
	s__Streptomyces_sp_Root264
	s__Streptomyces_sp_RSD_27
	s__Streptomyces_sp_SA15
	s__Streptomyces_sp_TLI_235
	s__Streptomyces_sp_TSRI0107
	s__Streptomyces_sp_WMMB_322
	s__Streptomyces_sparsogenes
	s__Streptomyces_thermolilacinus
	s__Streptomyces_xanthocidicus
	g__Streptomycetaceae_unclassified
	s__Streptomycetaceae_bacterium_MP113_05
	s__Nocardiopsis_gilva
	s__Nocardiopsis_sinuspersici
	s__Sphaerisporangium_cinnabarinum
	s__Streptosporangium_canum
	s__Streptosporangium_nondiastaticum
	s__Streptosporangium_subroseum
	s__Actinomadura_sp_NEAU_G17
	s__Actinomadura_viridilutea
	g__Hydrogenivirga
	s__Hydrogenivirga_sp_128_5_R1_1
	s__Desulfurobacterium_indicum
	s__Armatimonadetes_bacterium_CP1_7O
	s__bacterium_BMS3Abin03
	s__bacterium_HR28
	g__Salinibacter
	s__Salinibacter_ruber
	s__Bacteroidetes_bacterium_43_93
	s__Bacteroidetes_bacterium_B1_2017
	s__Bacteroidetes_bacterium_GWF2_41_31
	s__Bacteroidetes_bacterium_HGW_Bacteroidetes_3
	s__Bacteroidetes_bacterium_OLB8
	s__Bacteroidales_bacterium_KA00251
	s__Dysgonomonas_macrotermitis
	s__Dysgonomonas_sp_37_18
	s__Paludibacter_propionicigenes
	s__Porphyromonas_catoniae
	s__Porphyromonas_uenonis
	s__Prevotella_jejuni
	s__Prevotella_pallens
	s__Prevotella_pleuritidis
	s__Prevotella_sp_MGM1
	g__Thermophagus
	s__Thermophagus_xiamenensis
	s__Chitinophaga_niabensis
	s__Chitinophaga_parva
	s__Chitinophaga_sp_K20C18050901
	s__Chitinophaga_sp_YR573
	s__Chitinophaga_terrae_Kim_and_Jung_2007
	s__Chitinophagaceae_bacterium_IBVUCB2
	s__Filimonas_lacunae
	s__Flavihumibacter_petaseus
	g__Niabella
	s__Niabella_ginsenosidivorans
	s__Niabella_soli
	g__Parafilimonas
	s__Parafilimonas_terrae
	s__Algoriphagus_boritolerans
	s__Algoriphagus_hitonicola
	s__Cytophaga_hutchinsonii
	s__Cytophagaceae_bacterium_BCCC1
	s__Dyadobacter_jejuensis
	s__Dyadobacter_sp_SG02
	s__Emticicia_sp_C21
	g__Fibrella
	g__Siphonobacter
	s__Spirosoma_pollinicola
	g__Sporocytophaga
	s__Sporocytophaga_myxococcoides
	s__Flammeovirga_sp_MY04
	g__Flammeovirgaceae_unclassified
	s__Flammeovirgaceae_bacterium_311
	s__Reichenbachiella_agariperforans
	g__Roseivirga
	s__Roseivirga_seohaensis
	s__Hymenobacter_actinosclerus
	s__Hymenobacter_nivis
	s__Hymenobacter_roseosalivarius
	s__Hymenobacter_sp_CCM_8763
	s__Pontibacter_chinhatensis
	s__Pontibacter_mucosus
	s__Aequorivita_antarctica
	g__Altibacter
	s__Altibacter_sp
	s__Apibacter_adventoris
	s__Aquimarina_sp_AD1
	s__Aquimarina_sp_BL5
	s__Aquimarina_sp_MAR_2010_214
	s__Capnocytophaga_leadbetteri
	s__Capnocytophaga_sp_oral_taxon_332
	s__Capnocytophaga_sp_oral_taxon_338
	s__Chryseobacterium_glaciei
	s__Chryseobacterium_greenlandense
	s__Chryseobacterium_halperniae
	s__Chryseobacterium_piscium
	s__Chryseobacterium_sp_AG844
	s__Chryseobacterium_sp_FP211_J200
	s__Chryseobacterium_sp_Leaf201
	s__Chryseobacterium_sp_MYb7
	s__Chryseobacterium_vrystaatense
	s__Elizabethkingia_miricola
	s__Flagellimonas_pacifica
	s__Flagellimonas_sp_HME9304
	g__Flaviramulus
	s__Flaviramulus_basaltis
	s__Flavobacteriaceae_bacterium_UJ101
	s__Flavobacterium_album
	s__Flavobacterium_branchiophilum
	s__Flavobacterium_crocinum
	s__Flavobacterium_indicum
	s__Flavobacterium_omnivorum
	s__Flavobacterium_oncorhynchi
	s__Flavobacterium_sp_IMCC34762
	s__Flavobacterium_sp_MEBiC07310
	s__Flavobacterium_sp_Root186
	s__Flavobacterium_sp_Root420
	s__Flavobacterium_sp_Root935
	s__Flexibacter_sp_ATCC_35103
	s__Gramella_forsetii
	s__Gramella_sp_MAR_2010_102
	s__Gramella_sp_MAR_2010_147
	s__Leeuwenhoekiella_marinoflava
	s__Lutibacter_agarilyticus
	s__Lutibacter_flavus
	s__Lutibacter_oricola
	s__Lutibacter_sp_LPB0138
	s__Maribacter_aquivivus
	s__Maribacter_dokdonensis
	s__Maribacter_orientalis
	s__Maribacter_sp_T28
	s__Muricauda_antarctica
	s__Muricauda_zhangzhouensis
	s__Nonlabens_sp_MB_3u_79
	s__Nonlabens_xylanidelens
	s__Polaribacter_atrinae
	s__Polaribacter_sp_KT25b
	s__Polaribacter_sp_SA4_10
	s__Polaribacter_sp_WD7
	s__Polaribacter_vadi
	s__Psychroflexus_salarius
	s__Psychroflexus_sediminis
	s__Salegentibacter_mishustinae
	s__Salegentibacter_salarius
	g__Seonamhaeicola
	s__Seonamhaeicola_sp_S2_3
	s__Tamlana_nanhaiensis
	s__Tenacibaculum_maritimum
	s__Tenacibaculum_sp_MAR_2009_124
	s__Winogradskyella_psychrotolerans
	s__Winogradskyella_sediminis
	s__Winogradskyella_thalassocola
	s__Zunongwangia_mangrovi
	s__Zunongwangia_profunda
	g__Candidatus_Sulcia
	s__Candidatus_Sulcia_muelleri
	s__Flavobacteria_bacterium_BAL38
	s__Flavobacteriia_bacterium_40_80
	f__Haliscomenobacteraceae
	s__Lewinella_nigricans
	s__Mucilaginibacter_gossypiicola
	s__Mucilaginibacter_oryzae
	s__Mucilaginibacter_pedocola
	s__Mucilaginibacter_pineti
	s__Mucilaginibacter_polytrichastri
	s__Mucilaginibacter_sp_BJC16_A31
	s__Mucilaginibacter_terrae
	s__Pedobacter_caeni
	s__Pedobacter_cryoconitis
	s__Pedobacter_lusitanus
	s__Pedobacter_rhizosphaerae
	s__Pedobacter_sp_V48
	s__Sphingobacterium_mizutaii
	s__Sphingobacterium_psychroaquaticum
	s__Sphingobacterium_sp_B29
	s__Aliifodinibius_roseus
	g__Candidatus_Methylomirabilis
	s__Candidatus_Methylomirabilis_oxyfera
	p__Candidatus_Yanofskybacteria
	c__Candidatus_Yanofskybacteria_unclassified
	o__Candidatus_Yanofskybacteria_unclassified
	f__Candidatus_Yanofskybacteria_unclassified
	g__Candidatus_Yanofskybacteria_unclassified
	s__Candidatus_Yanofskybacteria_bacterium_GW2011_GWA1_39_13
	g__Candidatus_Rubidus
	s__Candidatus_Rubidus_massiliensis
	s__Chlamydia_muridarum
	s__Chlorobi_bacterium_OLB7
	f__Candidatus_Thermochlorobacteriaceae
	g__Candidatus_Thermochlorobacteriaceae_unclassified
	s__Candidatus_Thermochlorobacteriaceae_bacterium_GBChlB
	g__Longilinea
	s__Longilinea_arvoryzae
	g__Pelolinea
	s__Pelolinea_submarina
	s__Chloroflexi_bacterium_HGW_Chloroflexi_1
	s__Chloroflexi_bacterium_HGW_Chloroflexi_10
	f__Chloroflexaceae
	g__Chloroflexus
	s__Chloroflexus_aurantiacus
	g__Oscillochloris
	s__Oscillochloris_trichoides
	g__Halothece
	s__Halothece_sp_PCC_7418
	s__Cyanobacterium_aponinum
	s__Chroococcidiopsis_cubana
	s__filamentous_cyanobacterium_CCP2
	s__Anabaena_sp_CRKS33
	s__Nostoc_sp_CENA543
	s__Calothrix_elsteri
	g__Microchaete
	s__Microchaete_diplosiphon
	s__Tolypothrix_tenuis
	g__Geitlerinema
	s__Geitlerinema_sp_PCC_7407
	f__Cyanothecaceae
	g__Cyanothece
	s__Planktothrix_tepida
	s__Oscillatoriales_cyanobacterium_CG2_30_44_21
	o__Pleurocapsales
	g__Phormidesmis
	s__Phormidesmis_priestleyi
	s__Synechococcus_sp_PCC_7502
	c__Gloeobacteria
	o__Gloeobacterales
	f__Gloeobacteraceae
	g__Gloeobacter
	s__Gloeobacter_kilaueensis
	s__Gloeobacter_violaceus
	s__Denitrovibrio_acetiphilus
	s__Deinococcus_maricopensis
	s__Elusimicrobia_bacterium_RIFOXYA2_FULL_39_19
	s__Fibrobacter_sp_UWB4
	s__Fibrobacter_sp_UWH4
	s__Fibrobacter_sp_UWP2
	s__Anaerobacillus_alkalidiazotrophicus
	s__Anoxybacillus_amylolyticus
	s__Anoxybacillus_gonensis
	s__Bacillus_coagulans
	s__Bacillus_daliensis
	s__Bacillus_gibsonii
	s__Bacillus_indicus
	s__Bacillus_krulwichiae
	s__Bacillus_lentus
	s__Bacillus_litoralis
	s__Bacillus_murimartini
	s__Bacillus_pseudalcaliphilus
	s__Bacillus_simplex
	s__Bacillus_sp_1NLA3E
	s__Bacillus_sp_AFS040349
	s__Bacillus_sp_BA3
	s__Bacillus_sp_es_034
	s__Bacillus_sp_LL01
	s__Bacillus_sp_MRMR6
	s__Bacillus_sp_MUM_116
	s__Bacillus_sp_OK048
	s__Bacillus_sp_SA1_12
	s__Bacillus_sp_UMB0899
	s__Bacillus_sp_V44_8
	s__Bacillus_sp_VT_16_64
	s__Bacillus_subterraneus
	s__Bacillus_taeanensis
	s__Geobacillus_yumthangensis
	s__Gracilibacillus_boraciitolerans
	s__Lysinibacillus_sinduriensis
	s__Lysinibacillus_sp_FJAT_14745
	s__Lysinibacillus_sp_ZYM_1
	s__Lysinibacillus_sphaericus
	s__Lysinibacillus_xylanilyticus
	s__Oceanobacillus_limi
	s__Oceanobacillus_sp_160
	g__Pueribacillus
	s__Pueribacillus_theae
	s__Salibacterium_halotolerans
	g__Salinibacillus
	s__Salinibacillus_kushneri
	g__Thalassobacillus
	s__Thalassobacillus_cyri
	g__Exiguobacterium
	s__Exiguobacterium_indicum
	s__Exiguobacterium_sp_AB2
	s__Listeria_monocytogenes
	s__Listeria_seeligeri
	s__Listeria_welshimeri
	s__Aneurinibacillus_soli
	s__Brevibacillus_borstelensis
	s__Brevibacillus_parabrevis
	s__Brevibacillus_sp_BC25
	s__Cohnella_phaseoli
	s__Paenibacillus_algorifonticola
	s__Paenibacillus_amylolyticus
	s__Paenibacillus_campinasensis
	s__Paenibacillus_glacialis
	s__Paenibacillus_herberti
	s__Paenibacillus_ihbetae
	s__Paenibacillus_illinoisensis
	s__Paenibacillus_jilunlii
	s__Paenibacillus_peoriae
	s__Paenibacillus_pini
	s__Paenibacillus_popilliae
	s__Paenibacillus_prosopidis
	s__Paenibacillus_sp_CF384
	s__Paenibacillus_sp_Root52
	s__Paenibacillus_sp_Soil750
	s__Paenibacillus_sp_XY044
	s__Paenibacillus_tyrfis
	s__Paenibacillus_wynnii
	g__Paenisporosarcina
	s__Paenisporosarcina_sp_OV554
	s__Planococcus_donghaensis
	g__Planomicrobium
	s__Planomicrobium_soli
	s__Solibacillus_silvestris
	s__Solibacillus_sp_R5_41
	s__Sporosarcina_globispora
	s__Sporosarcina_sp_PTS2304
	s__Viridibacillus_sp_OK051
	s__Macrococcus_caseolyticus
	s__Macrococcus_epidermidis
	s__Macrococcus_goetzii
	g__Salinicoccus
	s__Salinicoccus_halodurans
	s__Salinicoccus_qingdaonensis
	s__Staphylococcus_cohnii
	s__Staphylococcus_devriesei
	s__Staphylococcus_gallinarum
	s__Staphylococcus_lugdunensis
	s__Staphylococcus_muscae
	s__Staphylococcus_succinus
	g__Kroppenstedtia
	s__Kroppenstedtia_eburnea
	g__Laceyella
	s__Laceyella_sacchari
	s__Aerococcus_christensenii
	s__Aerococcus_suis
	g__Eremococcus
	s__Eremococcus_coleocola
	s__Facklamia_languida
	s__Alkalibacterium_pelagium
	s__Carnobacterium_sp_CP1
	s__Jeotgalibaca_dankookensis
	s__Enterococcus_aquimarinus
	s__Enterococcus_asini
	s__Enterococcus_devriesei
	s__Enterococcus_hermanniensis
	s__Enterococcus_hirae
	s__Enterococcus_italicus
	s__Enterococcus_moraviensis
	s__Enterococcus_pallens
	s__Enterococcus_ratti
	s__Enterococcus_rotai
	s__Enterococcus_sp_3H8_DIV0648
	s__Vagococcus_lutrae
	s__Vagococcus_penaei
	s__Vagococcus_teuberi
	s__Lactobacillus_acetotolerans
	s__Lactobacillus_agilis
	s__Lactobacillus_amylolyticus
	s__Lactobacillus_amylovorus
	s__Lactobacillus_animalis
	s__Lactobacillus_aquaticus
	s__Lactobacillus_backii
	s__Lactobacillus_brevis
	s__Lactobacillus_camelliae
	s__Lactobacillus_capillatus
	s__Lactobacillus_composti
	s__Lactobacillus_crispatus
	s__Lactobacillus_curvatus
	s__Lactobacillus_hayakitensis
	s__Lactobacillus_hominis
	s__Lactobacillus_kalixensis
	s__Lactobacillus_kefiranofaciens
	s__Lactobacillus_kimbladii
	s__Lactobacillus_mellifer
	s__Lactobacillus_mixtipabuli
	s__Lactobacillus_mucosae
	s__Lactobacillus_ozensis
	s__Lactobacillus_panis
	s__Lactobacillus_paragasseri
	s__Lactobacillus_perolens
	s__Lactobacillus_pontis
	s__Lactobacillus_sakei
	s__Lactobacillus_spicheri
	s__Lactobacillus_ultunensis
	s__Lactobacillus_uvarum
	s__Lactobacillus_versmoldensis
	s__Fructobacillus_pseudoficulneus
	s__Fructobacillus_tropaeoli
	s__Leuconostoc_lactis
	s__Oenococcus_kitaharae
	s__Weissella_cibaria
	s__Weissella_koreensis
	s__Weissella_soli
	s__Floricoccus_penangensis
	s__Lactococcus_plantarum
	s__Lactococcus_termiticola
	s__Streptococcus_henryi
	s__Streptococcus_ictaluri
	s__Streptococcus_milleri
	s__Streptococcus_pyogenes
	s__Streptococcus_salivarius_CAG_79
	s__Streptococcus_sp_DD12
	s__Streptococcus_sp_HMSC070B10
	s__Streptococcus_suis
	s__Streptococcus_uberis
	s__Alkaliphilus_peptidifermentans
	s__Butyricicoccus_porcorum
	s__Caloramator_australicus
	s__Caloramator_mitchellensis
	s__Caloramator_quimbayensis
	s__Clostridium_aceticum
	s__Clostridium_argentinense
	s__Clostridium_aurantibutyricum
	s__Clostridium_chauvoei
	s__Clostridium_felsineum
	s__Clostridium_pasteurianum
	s__Clostridium_roseum
	s__Clostridium_scatologenes
	s__Clostridium_sp_BL8
	s__Clostridium_sulfidigenes
	s__Clostridium_tepidiprofundi
	g__Hathewaya
	s__Hathewaya_proteolytica
	g__Oxobacter
	s__Oxobacter_pfennigii
	g__Youngiibacter
	s__Youngiibacter_fragilis
	s__Clostridiales_bacterium_KA00134
	g__Epulopiscium
	s__Epulopiscium_sp_AS2M_Bin001
	s__Eubacterium_maltosivorans
	g__Garciella
	s__Garciella_nitratireducens
	s__Ruminiclostridium_sufflavum
	g__Anaerobium
	s__Anaerobium_acetethylicum
	s__Butyrivibrio_sp_INlla18
	s__Clostridium_populeti
	s__Lachnospiraceae_bacterium_A4
	s__Lachnospiraceae_bacterium_XBB1006
	s__Lachnospiraceae_bacterium_XBB2008
	g__Desulfofarcimen
	s__Desulfofarcimen_acetoxidans
	s__Desulfosporosinus_lacus
	s__Desulfosporosinus_orientis
	s__Desulfotomaculum_putei
	s__Peptococcaceae_bacterium_1109
	s__Peptococcaceae_bacterium_CEB3
	s__Thermincola_ferriacetica
	s__Peptoanaerobacter_stomatis
	s__Romboutsia_weinsteinii
	s__Anaerobranca_gottschalkii
	g__Acetanaerobacterium
	s__Acetanaerobacterium_elongatum
	s__Ruminococcaceae_bacterium_YRB3002
	s__Ruminococcus_obeum_CAG_39
	s__Halanaerobium_hydrogeniformans
	g__Selenihalanaerobacter
	s__Selenihalanaerobacter_shriftii
	s__Natranaerobius_trueperi
	s__Moorella_humiferrea
	s__Thermoanaerobacter_thermocopriae
	s__Caldicellulosiruptor_kristjanssonii
	s__Caldicellulosiruptor_obsidiansis
	s__Caldicellulosiruptor_owensensis
	g__Thermovenabulum
	s__Thermovenabulum_gondwanense
	s__Firmicutes_bacterium_HGW_Firmicutes_12
	s__Firmicutes_bacterium_HGW_Firmicutes_15
	s__Firmicutes_bacterium_HGW_Firmicutes_8
	s__Firmicutes_bacterium_M10_2
	s__Pelosinus_propionicus
	s__Sporomusa_sphaeroides
	s__Megasphaera_paucivorans
	s__Anaerococcus_lactolyticus
	s__Anaerococcus_prevotii
	g__Anaerosphaera
	s__Anaerosphaera_aminiphila
	g__Ilyobacter
	s__Ilyobacter_polytropus
	s__Leptotrichia_buccalis
	s__Gemmatimonas_aurantiaca
	s__Lentisphaerae_bacterium_GWF2_44_16
	c__Nitrospinae_unclassified
	o__Nitrospinae_unclassified
	f__Nitrospinae_unclassified
	g__Nitrospinae_unclassified
	s__Nitrospinae_bacterium_CG11_big_fil_rev_8_21_14_0_20_45_15
	s__Nitrospira_sp_CG24D
	o__Phycisphaerae_unclassified
	f__Phycisphaerae_unclassified
	g__Phycisphaerae_unclassified
	s__Phycisphaerae_bacterium_SM_Chi_D1
	g__Candidatus_Brocadia
	s__Gimesia_sp
	s__Rhodopirellula_bahusiensis
	s__Alphaproteobacteria_bacterium_CG_4_9_14_3_um_filter_47_13
	s__Alphaproteobacteria_bacterium_CG11_big_fil_rev_8_21_14_0_20_39_49
	g__Emcibacter
	s__Emcibacter_congregatus
	s__Brevundimonas_sp_DS20
	s__Brevundimonas_vesicularis
	s__Caulobacter_henricii
	s__Kiloniella_spongiae
	o__Pelagibacterales
	f__Pelagibacteraceae
	g__Candidatus_Pelagibacter
	s__Candidatus_Pelagibacter_sp_IMCC9063
	s__Candidatus_Pelagibacter_ubique
	s__Aurantimonas_sp_Leaf443
	s__Aureimonas_ureilytica
	s__Fulvimarina_sp_85
	s__Bartonella_tamiae
	g__Rhodoblastus
	s__Bosea_sp_AAP35
	s__Bosea_sp_Leaf344
	s__Bradyrhizobium_oligotrophicum
	s__Bradyrhizobium_sp_Rc3b
	s__Ochrobactrum_haematophilum
	s__Ochrobactrum_sp_MYb71
	g__Blastochloris
	s__Blastochloris_viridis
	g__Hyphomicrobium
	s__Hyphomicrobium_nitrativorans
	s__Hyphomicrobium_sp_MC1
	s__Rhodoplanes_sp_Z2_YC6860
	s__Methylobacterium_currus
	s__Microvirga_guangxiensis
	s__Methylosinus_sp_R_45379
	f__Notoacmeibacteraceae
	g__Notoacmeibacter
	s__Notoacmeibacter_marinus
	s__Aminobacter_sp_Root100
	g__Aquamicrobium
	s__Aquamicrobium_defluvii
	g__Chelativorans
	s__Chelativorans_sp_BNC1
	s__Hoeflea_marina
	s__Mesorhizobium_sp_BD68
	s__Mesorhizobium_sp_CNPSo_3140
	s__Mesorhizobium_sp_SOD10
	s__Nitratireductor_basaltis
	s__Nitratireductor_indicus
	s__Nitratireductor_sp
	s__Agrobacterium_sp_SCN_61_19
	g__Ensifer
	s__Ensifer_alkalisoli
	s__Ensifer_sojae
	s__Kaistia_algarum
	s__Rhizobium_anhuiense
	s__Rhizobium_rhizosphaerae
	s__Rhizobium_sophoriradicis
	s__Rhizobium_sp_KAs_5_22
	s__Rhizobium_sp_LC145
	s__Rhizobium_sp_Root483D2
	s__Rhizobium_sp_WYCCWR10014
	s__Sinorhizobium_meliloti
	s__Sinorhizobium_sp_RAC02
	g__Methyloligella
	s__Methyloligella_halotolerans
	s__Rhizobiales_bacterium_64_17
	f__Roseiarcaceae
	g__Roseiarcus
	s__Roseiarcus_fermentans
	g__Hirschia
	s__Hirschia_sp
	s__Hyphomonas_sp_TMED17
	g__Albimonas
	g__Aliiroseovarius
	s__Celeribacter_halophilus
	s__Celeribacter_marinus
	s__Celeribacter_persicus
	g__Defluviimonas
	s__Defluviimonas_alba
	s__Leisingera_methylohalidivorans
	s__Loktanella_fryxellensis
	s__Loktanella_sp_PT4BL
	g__Marinovum
	s__Marinovum_algicola
	g__Maritimibacter
	s__Paracoccus_sp_CBA4604
	s__Paracoccus_sp_SCN_68_21
	s__Pararhodobacter_aggregans
	s__Pelagibaca_sp
	s__Phaeobacter_sp_CECT_7735
	g__Planktomarina
	s__Planktomarina_temperata
	g__Pontivivens
	s__Pontivivens_insulae
	g__Poseidonocella
	s__Poseidonocella_pacifica
	s__Pseudooceanicola_flagellatus
	g__Pseudorhodobacter
	s__Pseudorhodobacter_sp_MZDSW_24AT
	s__Pseudoruegeria_haliotis
	s__Pseudoruegeria_sp_SK021
	s__Candidatus_Rhodobacter_lobularis
	s__Rhodobacter_azotoformans
	s__Rhodobacteraceae_bacterium_PARR1
	s__Roseivivax_halotolerans
	s__Roseobacter_sp_CCS2
	s__Roseobacter_sp_GAI101
	s__Roseovarius_mucosus
	s__Ruegeria_sp_NKC1_1
	s__Stappia_sp
	s__Sulfitobacter_mediterraneus
	s__Thalassobius_autumnalis
	s__Rhodobacterales_bacterium_56_14_T64
	s__Acetobacter_tropicalis
	s__Acetobacteraceae_bacterium_AT_5844
	s__Acidiphilium_multivorum
	s__Gluconacetobacter_liquefaciens
	s__Komagataeibacter_intermedius
	s__Komagataeibacter_medellinensis
	g__Haematospirillum
	s__Haematospirillum_jordaniae
	g__Limimonas
	s__Limimonas_halophila
	s__Magnetospirillum_gryphiswaldense
	s__Magnetospirillum_magneticum
	s__Thalassospira_indica
	s__Thalassospira_marina
	s__Thalassospira_profundimaris
	s__Tistrella_sp
	s__Altererythrobacter_dongtanensis
	s__Altererythrobacter_sp_XM_24bin4
	g__Croceicoccus
	s__Croceicoccus_sp
	s__Porphyrobacter_HT_58_2
	s__Porphyrobacter_sanguineus
	s__Porphyrobacter_sp_AAP60
	s__Novosphingobium_fuchskuhlense
	s__Novosphingobium_tardaugens
	s__Sphingobium_czechense
	s__Sphingobium_faniae
	s__Sphingobium_herbicidovorans
	s__Sphingomonas_hankookensis
	s__Sphingomonas_histidinilytica
	s__Sphingomonas_parapaucimobilis
	s__Sphingomonas_rubra
	s__Sphingomonas_sanguinis
	s__Sphingomonas_sp_Root241
	s__Sphingopyxis_macrogoltabida
	s__Sphingopyxis_witflariensis
	s__Betaproteobacteria_bacterium_RIFCSPLOWO2_02_FULL_67_26
	s__Achromobacter_sp_MYb9
	s__Bordetella_sp_3d_2_2
	g__Castellaniella
	s__Castellaniella_defragrans
	s__Pusillimonas_sp_T2
	s__Taylorella_asinigenitalis
	s__Burkholderia_catarinensis
	s__Burkholderia_cenocepacia
	s__Burkholderia_sp_GAS332
	s__Burkholderia_sp_OLGA172
	s__Caballeronia_concitans
	s__Caballeronia_cordobensis
	s__Caballeronia_jiangsuensis
	s__Caballeronia_ptereochthonis
	g__Chitinimonas
	s__Cupriavidus_pauculus
	g__Limnobacter
	s__Limnobacter_sp_CACIAM_66H1
	s__Pandoraea_norimbergensis
	s__Candidatus_Paraburkholderia_calva
	s__Paraburkholderia_aromaticivorans
	s__Paraburkholderia_caballeronis
	s__Paraburkholderia_caribensis
	s__Paraburkholderia_fungorum
	s__Paraburkholderia_ginsengiterrae
	s__Paraburkholderia_phenazinium
	s__Paraburkholderia_piptadeniae
	s__Paraburkholderia_rhizoxinica
	s__Paraburkholderia_sprentiae
	s__Polynucleobacter_cosmopolitanus
	s__Polynucleobacter_hirudinilacicola
	s__Ralstonia_mannitolilytica
	s__Ralstonia_pseudosolanacearum
	s__Ralstonia_sp_NFACC01
	g__Robbsia
	s__Robbsia_andropogonis
	s__Aquabacterium_sp_NJ1
	s__Leptothrix_cholodnii
	s__Sphaerotilus_hippei
	s__Xylophilus_sp_Leaf220
	s__Acidovorax_delafieldii
	s__Acidovorax_sp_KKS102
	s__Acidovorax_sp_Leaf160
	g__Alicycliphilus
	s__Alicycliphilus_denitrificans
	g__Brachymonas
	s__Brachymonas_denitrificans
	s__Comamonas_terrigena
	s__Curvibacter_sp_AEP1_3
	s__Hydrogenophaga_sp_H7
	g__Lampropedia
	s__Lampropedia_hyalina
	s__Limnohabitans_planktonicus
	s__Limnohabitans_sp_T6_20
	g__Pseudacidovorax
	s__Pseudorhodoferax_sp_Leaf274
	s__Rhodoferax_sp_IMCC26218
	s__Rhodoferax_sp_YR267
	s__Collimonas_fungivorans
	s__Collimonas_sp_OK307
	s__Collimonas_sp_PA_H2
	s__Herbaspirillum_frisingense
	s__Herbaspirillum_hiltneri
	s__Herbaspirillum_seropedicae
	s__Janthinobacterium_lividum
	s__Janthinobacterium_sp_64
	s__Janthinobacterium_sp_CG23_2
	s__Janthinobacterium_sp_PC23_8
	s__Janthinobacterium_sp_ROICE36
	s__Janthinobacterium_svalbardensis
	s__Massilia_eurypsychrophila
	s__Massilia_sp_KIM
	s__Massilia_sp_Root351
	s__Massilia_timonae
	g__Oxalobacter
	s__Oxalobacter_formigenes
	s__Chromobacterium_rhizoryzae
	s__Chromobacterium_sp_LK1
	s__Vogesella_sp_EB
	s__Vogesella_sp_LIG4
	g__Amantichitinum
	s__Amantichitinum_ursilacus
	g__Crenobacter
	s__Eikenella_sp_NML02_A_017
	s__Neisseria_dentiae
	s__Neisseria_mucosa
	g__Snodgrassella
	s__Snodgrassella_alvi
	s__Candidatus_Nitrotoga_sp_LAW
	g__Gallionella
	s__Candidatus_Gallionella_acididurans
	s__Candidatus_Methylopumilus_turicensis
	g__Methylobacillus
	s__Methylotenera_sp_24_45_7
	s__Methylotenera_sp_RIFCSPLOWO2_02_FULL_45_14
	s__Methylovorus_glucosotrophus
	s__Nitrosomonas_communis
	s__Nitrosomonas_cryotolerans
	s__Nitrosomonas_halophila
	s__Nitrosomonas_sp_APG5
	s__Nitrosomonas_sp_Nm141
	s__Nitrosomonas_sp_Nm33
	s__Nitrosospira_sp_Nl5
	f__Nitrosomonadales_unclassified
	g__Nitrosomonadales_unclassified
	s__Gallionellales_bacterium_RIFCSPLOWO2_02_FULL_59_110
	s__Azoarcus_sp_PA01
	s__Deltaproteobacteria_bacterium_CG_4_10_14_0_8_um_filter_43_12
	g__Desulfatibacillum
	s__Desulfatibacillum_alkenivorans
	s__Desulfobacter_hydrogenophilus
	g__Desulfotignum
	s__Desulfotignum_phosphitoxidans
	g__Desulfobulbaceae_unclassified
	s__Desulfobulbaceae_bacterium_DB1
	s__Desulfobulbus_oralis
	s__Desulfobulbus_propionicus
	s__Desulfotalea_sp
	s__Desulfonauticus_submarinus
	s__Desulfonatronum_sp_SC1
	s__Desulfovibrio_africanus
	s__Desulfurella_multipotens
	g__Hippea
	s__Hippea_maritima
	s__Pelobacter_acetylenicus
	s__Geoalkalibacter_ferrihydriticus
	s__Geoalkalibacter_subterraneus
	s__Geobacter_sp_DSM_2909
	s__Geobacter_sp_DSM_9736
	s__Geobacteraceae_bacterium_GWC2_55_20
	s__Geothermobacter_sp_EPR_M
	s__Archangium_gephyra
	f__Myxococcales_unclassified
	g__Minicystis
	s__Minicystis_rosea
	f__Sandaracinaceae
	g__Sandaracinus
	s__Sandaracinus_amylolyticus
	f__Vulgatibacteraceae
	g__Vulgatibacter
	s__Vulgatibacter_incomptus
	s__Desulfacinum_hydrothermale
	g__Thermodesulforhabdus
	s__Thermodesulforhabdus_norvegica
	s__Arcobacter_halophilus
	s__Campylobacter_cuniculorum
	s__Campylobacter_helveticus
	s__Campylobacter_iguaniorum
	s__Campylobacter_jejuni
	s__Campylobacter_lari
	s__Campylobacter_sp_RM6137
	s__Sulfurospirillum_deleyianum
	s__Helicobacter_acinonychis
	s__Helicobacter_brantae
	s__Helicobacter_canadensis
	s__Helicobacter_macacae
	s__Helicobacter_sp_11S02596_1
	s__Helicobacter_sp_11S03491_1
	s__Helicobacter_sp_13S00482_2
	s__Helicobacter_sp_MIT_01_6242
	s__Sulfuricurvum_sp_MLSB
	s__Sulfurimonas_denitrificans
	s__Sulfurimonas_sp_RIFOXYB12_FULL_35_9
	s__Nitratiruptor_tergarcus
	s__Sulfurovum_lithotrophicum
	s__Sulfurovum_sp_PC08_66
	g__Sulfurifustis
	s__Sulfurifustis_variabilis
	s__Oceanimonas_doudoroffii
	g__Catenovulum
	s__Catenovulum_maritimum
	s__Marinobacter_sp_N4
	s__Colwellia_marinimaniae
	s__Colwellia_sp_PAMC_21821
	s__Ferrimonas_marina
	s__Idiomarina_sp_OT37_5b
	s__Idiomarina_zobellii
	s__Pseudoalteromonas_luteoviolacea
	s__Pseudoalteromonas_telluritireducens
	s__Shewanella_baltica
	s__Shewanella_oneidensis
	s__Shewanella_sp_CG12_big_fil_rev_8_21_14_0_65_47_15
	g__Dichelobacter
	s__Dichelobacter_nodosus
	s__Cellvibrio_japonicus
	s__Cellvibrio_sp_BR
	g__Marinimicrobium
	s__Marinimicrobium_sp
	g__Congregibacter
	s__Congregibacter_litoralis
	g__Arsukibacterium
	s__Arsukibacterium_sp_MJ3
	s__Nitrosococcus_oceani
	g__Thioflavicoccus
	s__Thioflavicoccus_mobilis
	s__Chromatiales_bacterium_ex_Bugula_neritina_AB1
	s__Acidihalobacter_ferrooxidans
	s__Ectothiorhodospira_sp_BSL_9
	s__Halorhodospira_halophila
	s__Spiribacter_sp_E85
	s__Thioalkalivibrio_versutus
	g__Thiohalomonas
	s__Thiohalomonas_denitrificans
	s__Wenzhouxiangella_marina
	g__Atlantibacter
	s__Atlantibacter_hermannii
	s__Buttiauxella_ferragutiae
	g__Candidatus_Hamiltonella
	s__Candidatus_Hamiltonella_defensa
	s__Citrobacter_braakii
	s__Citrobacter_portucalensis
	s__Cronobacter_malonaticus
	s__Enterobacter_sp_CC120223_11
	s__Klebsiella_oxytoca
	s__Pluralibacter_gergoviae
	s__Raoultella_ornithinolytica
	s__Salmonella_bongori
	g__Siccibacter
	s__Siccibacter_turicensis
	s__Erwinia_piriflorinigrans
	s__Erwinia_pyrifoliae
	s__Mixta_theicola
	s__Pantoea_allii
	s__Pantoea_anthophila
	s__Pantoea_eucrina
	s__Pantoea_latae
	s__Edwardsiella_hoshinae
	g__Proteus
	s__Proteus_hauseri
	s__Providencia_rustigianii
	s__Providencia_sp_WCHPr000369
	s__Xenorhabdus_budapestensis
	s__Xenorhabdus_vietnamensis
	s__Dickeya_fangzhongdai
	s__Dickeya_paradisiaca
	f__Thorselliaceae
	g__Thorsellia
	s__Thorsellia_anophelis
	s__Rahnella_sp_ERMR1_05
	g__Rouxiella
	s__Rouxiella_silvae
	s__Serratia_proteamaculans
	s__Serratia_rubidaea
	s__Serratia_sp_M24T3
	s__Yersinia_frederiksenii
	s__Yersinia_intermedia
	g__Candidatus_Competibacter
	s__Candidatus_Competibacter_denitrificans
	g__Plasticicumulans
	s__Plasticicumulans_acidivorans
	s__Calyptogena_okutanii_thioautotrophic_gill_symbiont
	s__endosymbiont_of_Galathealinum_brachiosum
	g__Wohlfahrtiimonas
	s__Wohlfahrtiimonas_chitiniclastica
	s__Wohlfahrtiimonas_sp_G9077
	f__Coxiellaceae
	g__Coxiella
	s__Coxiella_burnetii
	s__Fluoribacter_gormanii
	g__Tatlockia
	s__Legionella_maceachernii
	g__Hydrocarboniphaga
	s__Hydrocarboniphaga_effusa
	g__Aidingimonas
	s__Aidingimonas_halophila
	s__Halomonas_daqiaonensis
	s__Halomonas_gudaonensis
	s__Halomonas_huangheensis
	s__Halomonas_sp_PYC7W
	s__Marinomonas_fungiae
	s__Marinomonas_sp_TW1
	g__Oceanobacter
	s__Oceanobacter_sp
	f__Saccharospirillaceae
	s__Actinobacillus_minor
	s__Actinobacillus_seminis
	s__Aggregatibacter_segnis
	g__Basfia
	s__Mannheimia_succiniciproducens
	s__Gallibacterium_anatis
	s__Haemophilus_aegyptius
	s__Haemophilus_ducreyi
	s__Haemophilus_sputorum
	g__Mannheimia
	s__Mannheimia_sp_USDA_ARS_USMARC_1261
	s__Pasteurella_dagmatis
	s__Pasteurella_langaaensis
	s__Pasteurella_multocida
	s__Pasteurella_mairii
	g__Phocoenobacter
	s__Phocoenobacter_uteri
	s__Rodentibacter_myodis
	s__Rodentibacter_pneumotropicus
	s__Rodentibacter_rarus
	s__Rodentibacter_ratti
	s__Rodentibacter_trehalosifermentans
	s__Acinetobacter_nosocomialis
	s__Acinetobacter_soli
	s__Acinetobacter_sp_AM
	s__Acinetobacter_sp_ANC_3832
	s__Acinetobacter_sp_ANC_4470
	s__Acinetobacter_sp_ANC_4999
	s__Acinetobacter_sp_CIP_110321
	s__Acinetobacter_sp_HR7
	s__Acinetobacter_sp_NCu2D_2
	s__Acinetobacter_sp_WC_141
	s__Acinetobacter_sp_WCHAc010034
	s__Acinetobacter_variabilis
	s__Moraxella_caprae
	s__Moraxella_cuniculi
	s__Moraxella_macacae
	s__Moraxella_osloensis
	s__Moraxella_pluranimalium
	s__Psychrobacter_cryohalolentis
	s__Psychrobacter_fozii
	s__Psychrobacter_sp_Cmf_22_2
	s__Psychrobacter_sp_Sarcosine_3u_12
	s__Azotobacter_vinelandii
	s__Pseudomonas_alcaliphila
	s__Pseudomonas_formosensis
	s__Pseudomonas_fragi
	s__Pseudomonas_guineae
	s__Pseudomonas_pelagia
	s__Pseudomonas_sabulinigri
	s__Pseudomonas_saudiphocaensis
	s__Pseudomonas_sp_57B_090624
	s__Pseudomonas_sp_HAR_UPW_AIA_41
	s__Pseudomonas_sp_HMWF006
	s__Pseudomonas_sp_K2I15
	s__Pseudomonas_sp_M30_35
	s__Pseudomonas_taetrolens
	s__Pseudomonas_zeshuii
	s__Salinisphaera_hydrothermalis
	g__Salinisphaeraceae_unclassified
	s__Salinisphaeraceae_bacterium
	s__Francisella_sp_TX077308
	s__Francisella_tularensis
	g__Cycloclasticus
	s__Thiomicrospira_sp_WB1
	g__Thioploca
	s__Thioploca_ingrica
	s__Aliivibrio_logei
	s__Aliivibrio_wodanis
	s__Enterovibrio_nigricans
	s__Enterovibrio_pacificus
	s__Photobacterium_ganghwense
	s__Photobacterium_lipolyticum
	s__Salinivibrio_kushneri
	s__Vibrio_albensis
	s__Vibrio_celticus
	s__Vibrio_furnissii
	s__Vibrio_mangrovi
	s__Vibrio_palustris
	s__Vibrio_parahaemolyticus
	s__Vibrio_ponticus
	s__Vibrio_quintilis
	s__Vibrio_sp_E4404
	s__Luteibacter_sp_OK325
	s__Luteimonas_sp_100111
	s__Lysobacter_concretionis
	s__Lysobacter_sp_WF_2
	s__Lysobacter_tolerans
	s__Pseudoxanthomonas_sp_CF385
	s__Stenotrophomonas_panacihumi
	s__Xanthomonas_fragariae
	s__Xanthomonas_oryzae
	f__Hydrogenophilaceae
	o__Bacteriovoracales
	f__Halobacteriovoraceae
	g__Halobacteriovorax
	s__Halobacteriovorax_marinus
	s__Rubrivirga_marina
	s__Spirochaetae_bacterium_HGW_Spirochaetae_3
	s__Borreliella_japonica
	g__Marispirochaeta
	s__Marispirochaeta_aestuarii
	s__Treponema_medium
	s__Treponema_porcinum
	s__Treponema_primitia
	s__Leptospira_adleri
	s__Leptospira_levettii
	s__Leptospira_meyeri
	s__Leptospira_sp_E18
	s__Leptospira_terpstrae
	s__Leptospira_vanthielii
	s__Leptospira_weilii
	s__Leptospira_yanagawae
	s__Acetomicrobium_flavidum
	s__Pyramidobacter_piscolens
	s__Thermanaerovibrio_acidaminovorans
	g__Thermovirga
	s__Thermovirga_lienii
	s__Acholeplasma_laidlawii
	g__Entomoplasma
	s__Entomoplasma_ellychniae
	s__Entomoplasma_lucivorax
	s__Mesoplasma_syrphidae
	s__Spiroplasma_apis
	s__Spiroplasma_eriocheiris
	s__Spiroplasma_litorale
	s__Spiroplasma_sabaudiense
	s__Mycoplasma_californicum
	s__Mycoplasma_cloacale
	s__Mycoplasma_cynos
	s__Mycoplasma_dispar
	s__Mycoplasma_hominis
	s__Mycoplasma_meleagridis
	s__Petrotoga_sp_9PWA_NaAc_5_4
	s__Fervidobacterium_changbaicum
	s__Fervidobacterium_pennivorans
	s__Methylacidiphilum_infernorum
	s__Opitutus_sp_ER46
	g__Puniceicoccaceae_unclassified
	s__Puniceicoccaceae_bacterium
	c__Spartobacteria
	o__Spartobacteria_unclassified
	f__Spartobacteria_unclassified
