# Supplementary material for: A validation for sex differences in gut microbiome of essential hypertension based on cohort analysis
Source: BMC Microbiol. 2026 Feb 7;26:255. doi: 10.1186/s12866-025-04500-8 (PMC13001194; doi:10.1186/s12866-025-04500-8)
Supplement: Supplementary file 2 — Supplementary Material 2. [file 12866_2025_4500_MOESM2_ESM.zip › Table S3.xlsx]

## Sheet: Sheet 1
Biomarker_names	Log_value	Groups	LDA_values	p_value
k__Bacteria.p__Firmicutes.c__Clostridia.o__Clostridiales.f__Lachnospiraceae.g__Roseburia.s__Roseburia_intestinalis	4.06249	HC-female	3.49113	0.0231725291758
k__Bacteria.p__Firmicutes.c__Clostridia.o__Clostridiales.f__Clostridiaceae.g__Hungatella.s__Hungatella_hathewayi	2.77829	HTN-female	2.44086	0.012099235005
k__Bacteria.p__Firmicutes.c__Clostridia.o__Clostridiales.f__Hungateiclostridiaceae.g__Mageeibacillus.s__Mageeibacillus_indolicus	2.80104	HC-female	2.06335	0.0301226762986
k__Bacteria.p__Firmicutes.c__Erysipelotrichia.o__Erysipelotrichales.f__Erysipelotrichaceae	4.01615	HTN-female	3.35708	0.0245843313904
k__Bacteria.p__Firmicutes.c__Clostridia.o__Clostridiales.f__Eubacteriaceae.g__Eubacterium.s__Eubacterium_sp_CAG_251	3.40364	HC-female	3.08627	0.000470458550826
k__Bacteria.p__Firmicutes.c__Clostridia.o__Clostridiales.f__Ruminococcaceae.g__Ruminococcus.s__Ruminococcus_sp_CAG_330	2.84455	HC-female	2.3889	0.0160854305746
k__Bacteria.p__Firmicutes.c__Erysipelotrichia.o__Erysipelotrichales.f__Erysipelotrichaceae.g__Catenibacterium	2.38987	HC-female	2.01245	0.0256872395956
k__Bacteria.p__Firmicutes.c__Clostridia.o__Clostridiales.f__Ruminococcaceae.g__Faecalibacterium.s__Faecalibacterium_prausnitzii	4.74902	HC-female	4.00543	0.0171206223388
k__Bacteria.p__Actinobacteria.c__Coriobacteriia.o__Coriobacteriales	4.76701	HC-female	3.74377	0.0410009590342
k__Bacteria.p__Actinobacteria.c__Coriobacteriia.o__Coriobacteriales.f__Coriobacteriaceae.g__Collinsella	4.29298	HC-female	3.5263	0.0457048716913
k__Bacteria.p__Firmicutes.c__Firmicutes_unclassified.o__Firmicutes_unclassified.f__Firmicutes_unclassified.g__Firmicutes_unclassified.s__Firmicutes_bacterium_CAG_110	3.19551	HC-female	2.83227	0.045697738181
k__Bacteria.p__Firmicutes.c__Erysipelotrichia.o__Erysipelotrichales.f__Erysipelotrichaceae.g__Erysipelatoclostridium	3.67477	HTN-female	3.32512	0.0218273195934
k__Bacteria.p__Firmicutes.c__Clostridia.o__Clostridiales.f__Ruminococcaceae.g__Faecalibacterium	4.74902	HC-female	4.00543	0.0171206223388
k__Bacteria.p__Firmicutes.c__Firmicutes_unclassified.o__Firmicutes_unclassified.f__Firmicutes_unclassified.g__Firmicutes_unclassified.s__Firmicutes_bacterium_CAG_170	3.55306	HC-female	3.2328	0.0253129450205
k__Bacteria.p__Bacteroidetes.c__Bacteroidia.o__Bacteroidales.f__Prevotellaceae.g__Prevotella.s__Prevotella_sp_CAG_1031	2.37172	HC-female	2.0649	0.0200613524624
k__Bacteria.p__Firmicutes.c__Clostridia.o__Clostridiales.f__Lachnospiraceae.g__Coprococcus.s__Coprococcus_eutactus	3.48397	HC-female	2.94425	0.00643261753171
k__Bacteria.p__Firmicutes.c__Clostridia.o__Clostridiales.f__Lachnospiraceae.g__Coprococcus.s__Coprococcus_comes	3.45433	HC-female	2.93138	0.00486847858456
k__Bacteria.p__Firmicutes.c__Clostridia.o__Clostridiales.f__Lachnospiraceae.g__Eisenbergiella	3.14914	HTN-female	2.84656	0.0337019176993
k__Bacteria.p__Firmicutes.c__Clostridia.o__Clostridiales.f__Clostridiaceae.g__Hungatella	2.79393	HTN-female	2.44264	0.0284283232814
k__Bacteria.p__Firmicutes.c__Clostridia.o__Clostridiales.f__Lachnospiraceae.g__Blautia.s__Blautia_sp_CAG_257	2.77064	HTN-female	2.15626	0.0109890290517
k__Bacteria.p__Firmicutes.c__Clostridia.o__Clostridiales.f__Hungateiclostridiaceae.g__Mageeibacillus	2.80104	HC-female	2.06335	0.0301226762986
k__Bacteria.p__Firmicutes.c__Clostridia.o__Clostridiales.f__Eubacteriaceae.g__Eubacterium.s__Eubacterium_eligens	4.14634	HC-female	3.61864	0.0171206223388
k__Bacteria.p__Firmicutes.c__Clostridia.o__Clostridiales.f__Lachnospiraceae.g__Coprococcus	3.81813	HC-female	3.17858	0.00902343881808
k__Bacteria.p__Firmicutes.c__Clostridia.o__Clostridiales.f__Lachnospiraceae.g__Lachnospira	3.58133	HC-female	2.94624	0.0328146783098
k__Bacteria.p__Firmicutes.c__Negativicutes.o__Selenomonadales.f__Selenomonadaceae.g__Mitsuokella.s__Mitsuokella_multacida	2.60371	HC-female	2.15694	0.0482150586678
k__Bacteria.p__Firmicutes.c__Clostridia.o__Clostridiales.f__Ruminococcaceae.g__Ruminococcus.s__Ruminococcus_callidus	3.44416	HC-female	2.8221	0.0109758608074
k__Bacteria.p__Actinobacteria.c__Coriobacteriia.o__Coriobacteriales.f__Coriobacteriaceae.g__Collinsella.s__Collinsella_aerofaciens	4.07227	HC-female	3.3982	0.00453655255088
k__Bacteria.p__Bacteroidetes.c__Bacteroidia.o__Bacteroidales.f__Bacteroidaceae.g__Bacteroides.s__Bacteroides_galacturonicus	3.15861	HC-female	2.67718	0.0171206223388
k__Bacteria.p__Bacteroidetes.c__Bacteroidia.o__Bacteroidales.f__Prevotellaceae.g__Prevotella.s__Prevotella_bivia	3.16804	HC-female	2.91678	0.00863136362463
k__Bacteria.p__Firmicutes.c__Clostridia.o__Clostridiales.f__Lachnospiraceae.g__Lachnoclostridium	3.54843	HTN-female	3.01883	0.0347175404239
k__Bacteria.p__Firmicutes.c__Clostridia.o__Clostridiales.f__Lachnospiraceae.g__Lachnoclostridium.s__Clostridium_bolteae	2.85653	HTN-female	2.58461	0.0268114959663
k__Bacteria.p__Firmicutes.c__Clostridia.o__Clostridiales.f__Ruminococcaceae.g__Ruminococcus.s__Ruminococcus_champanellensis	3.17995	HC-female	2.29103	0.0245843313904
k__Bacteria.p__Firmicutes.c__Clostridia.o__Clostridiales.f__Ruminococcaceae.g__Gemmiger.s__Gemmiger_formicilis	3.41539	HC-female	2.66313	0.0367138563627
k__Bacteria.p__Firmicutes.c__Clostridia.o__Clostridiales.f__Hungateiclostridiaceae	2.83938	HC-female	2.03307	0.0469349484086
k__Bacteria.p__Firmicutes.c__Clostridia.o__Clostridiales.f__Clostridiaceae.g__Clostridium.s__Clostridium_sp_CAG_242	2.5081	HC-female	2.01494	0.0318859305763
k__Bacteria.p__Firmicutes.c__Clostridia.o__Clostridiales.f__Lachnospiraceae.g__Lachnospira.s__Lachnospira_pectinoschiza	3.5798	HC-female	2.9463	0.0328146783098
k__Bacteria.p__Firmicutes.c__Clostridia.o__Clostridiales.f__Ruminococcaceae.g__Ruminococcus.s__Ruminococcus_bicirculans	3.9712	HC-female	3.44832	0.0276123025109
k__Bacteria.p__Firmicutes.c__Negativicutes.o__Acidaminococcales.f__Acidaminococcaceae.g__Phascolarctobacterium.s__Phascolarctobacterium_succinatutens	3.37275	HC-female	3.00599	0.038736497472
k__Bacteria.p__Firmicutes.c__Erysipelotrichia.o__Erysipelotrichales.f__Erysipelotrichaceae.g__Catenibacterium.s__Catenibacterium_mitsuokai	2.38987	HC-female	2.00585	0.0256872395956
k__Bacteria.p__Firmicutes.c__Bacilli.o__Lactobacillales.f__Lactobacillaceae.g__Lactobacillus.s__Lactobacillus_rogosae	3.45547	HC-female	2.58072	0.0482224365534
k__Bacteria.p__Firmicutes.c__Erysipelotrichia.o__Erysipelotrichales	4.01615	HTN-female	3.35708	0.0245843313904
k__Bacteria.p__Bacteroidetes.c__Bacteroidia.o__Bacteroidales.f__Bacteroidaceae.g__Bacteroides.s__Bacteroides_stercoris	4.09151	HC-female	3.63086	0.0218273195934
k__Bacteria.p__Bacteroidetes.c__Bacteroidia.o__Bacteroidales.f__Bacteroidaceae.g__Bacteroides.s__Bacteroides_uniformis	4.55281	HC-female	3.83784	0.016092415977
k__Bacteria.p__Firmicutes.c__Clostridia.o__Clostridiales.f__Lachnospiraceae.g__Blautia.s__Blautia_sp_N6H1_15	2.66052	HTN-female	2.27361	0.0387942905598
k__Bacteria.p__Firmicutes.c__Erysipelotrichia	4.01615	HTN-female	3.35708	0.0245843313904
